# Supplementary material for: Risk factors, time to onset and recurrence of delirium in a mixed medical-surgical ICU population: A secondary analysis using Cox and CHAID decision tree modeling
Source: EXCLI J. 2022 Jan 4;21:30–46. doi: 10.17179/excli2021-4381 (PMC8822304; doi:10.17179/excli2021-4381)
Supplement: Supplementary data [file EXCLI-21-30-s-001.xlsx]

## Sheet: Raw data
No	Groups	Age	Age group	Sex	Family Engagement	Baseline cognetive impairment	Sleep disturbance	Comorbidities	Comodities types	Delirium admission	Medical turnover	Nursing turnover	Noise related invasive procedures	Human activity	Alarm Silence Strategy	Noise Related to Others	APACHII	APACH II 15	High Severity Illness	MV Duration	Duration 250	Physical Restraint	Sedation	NursingCare	Non-ICU LOS	Non-ICU LOS 15	Delirium	Delirium Incidence Date	Incident Time	ICU LOS	ICU LOS 15	Outcome	Alarm Silence Strategy Binary	Noise Related to Others Binary	Sedation Binary	Nursing Care Binary	Outcome categories
1	Dark Room	81	>65	Female	Yes	No	Yes	No	0	No	Yes	Yes	Yes	Yes	High	High noise level	17	0	Yes	334	0	No	Moderate dose	Moderate acute nursing care	9	1	Yes	1	1	24	0	Death	High	High noise level	Moderate to Low dose	Moderate to Low acute nursing care	1
2	Dark Room	91	>65	Male	No	No	No	No	0	No	Yes	0	0	Yes	High	High noise level	15	1	Yes	361	0	Yes	High dose	Moderate acute nursing care	10	1	Yes	1	1	8	1	Death	High	High noise level	High dose	Moderate to Low acute nursing care	1
3	Dark Room	60	<65	Female	Yes	No	Yes	No	0	No	Yes	Yes	0	Yes	Moderate	High noise level	15	1	Yes	334	0	No	Moderate dose	Moderate acute nursing care	9	1	Yes	1	1	13	1	Death	Moderate to Low	High noise level	Moderate to Low dose	Moderate to Low acute nursing care	1
4	Dark Room	81	>65	Female	Yes	No	Yes	No	0	No	No	Yes	Yes	Yes	Moderate	High noise level	15	1	Yes	376	0	No	Low dose	Moderate acute nursing care	9	1	Yes	1	1	21	0	Death	Moderate to Low	High noise level	Moderate to Low dose	Moderate to Low acute nursing care	1
5	Dark Room	82	>65	Female	No	No	Yes	No	0	No	Yes	0	0	0	Moderate	High noise level	15	1	Yes	375	0	No	Moderate dose	High acute nursing care	9	1	Yes	1	1	5	1	Death	Moderate to Low	High noise level	Moderate to Low dose	High acute nursing care	1
6	Dark Room	78	>65	Female	No	No	Yes	No	0	No	Yes	0	0	0	Moderate	High noise level	17	0	Yes	417	0	No	Moderate dose	High acute nursing care	9	1	Yes	1	1	5	1	Death	Moderate to Low	High noise level	Moderate to Low dose	High acute nursing care	1
7	Dark Room	59	<65	Female	No	No	Yes	No	0	No	Yes	0	0	0	Moderate	High noise level	16	0	Yes	221	1	No	Moderate dose	Moderate acute nursing care	9	1	Yes	1	1	9	1	Death	Moderate to Low	High noise level	Moderate to Low dose	Moderate to Low acute nursing care	1
8	Dark Room	82	>65	Female	No	No	Yes	No	0	No	Yes	0	0	0	Moderate	High noise level	13	1	Yes	221	1	No	Moderate dose	Low acute nursing care	10	1	Yes	1	1	13	1	Death	Moderate to Low	High noise level	Moderate to Low dose	Moderate to Low acute nursing care	1
9	Dark Room	60	<65	Female	No	No	Yes	No	0	No	No	0	0	0	Moderate	High noise level	16	0	Yes	361	0	No	Moderate dose	Moderate acute nursing care	9	1	Yes	1	1	9	1	Death	Moderate to Low	High noise level	Moderate to Low dose	Moderate to Low acute nursing care	1
10	Dark Room	81	>65	Female	No	No	Yes	No	0	No	No	0	0	0	Moderate	High noise level	16	0	Yes	375	0	Yes	High dose	Low acute nursing care	9	1	Yes	1	1	27	0	Death	Moderate to Low	High noise level	High dose	Moderate to Low acute nursing care	1
11	Dark Room	78	>65	Female	No	No	Yes	No	0	No	Yes	0	0	0	Low	High noise level	14	1	Yes	375	0	No	Moderate dose	Low acute nursing care	9	1	Yes	1	1	22	0	Death	Moderate to Low	High noise level	Moderate to Low dose	Moderate to Low acute nursing care	1
12	Dark Room	50	<65	Male	No	No	Yes	No	0	No	No	0	0	0	Low	High noise level	22	0	Yes	263	0	Yes	Low dose	Low acute nursing care	9	1	Yes	1	1	10	1	Death	Moderate to Low	High noise level	Moderate to Low dose	Moderate to Low acute nursing care	1
13	Dark Room	50	<65	Male	No	No	Yes	No	0	No	No	0	0	0	Low	High noise level	14	1	Yes	431	0	Yes	Low dose	Low acute nursing care	9	1	Yes	1	1	10	1	Death	Moderate to Low	High noise level	Moderate to Low dose	Moderate to Low acute nursing care	1
14	Dark Room	79	>65	Female	No	No	Yes	No	0	No	No	0	0	0	High	Moderate noise level	19	0	Yes	95	1	No	Low dose	High acute nursing care	9	1	Yes	1	1	17	0	Death	High	Moderate to Low noise level	Moderate to Low dose	High acute nursing care	1
15	Dark Room	56	<65	Male	No	No	Yes	No	0	No	No	0	0	0	High	Moderate noise level	13	1	Yes	375	0	Yes	Moderate dose	Moderate acute nursing care	10	1	Yes	1	1	20	0	Death	High	Moderate to Low noise level	Moderate to Low dose	Moderate to Low acute nursing care	1
16	Dark Room	72	>65	Female	No	No	No	No	0	No	Yes	0	0	0	High	Moderate noise level	16	0	Yes	109	1	Yes	Moderate dose	Moderate acute nursing care	9	1	Yes	1	1	15	1	Death	High	Moderate to Low noise level	Moderate to Low dose	Moderate to Low acute nursing care	1
17	Dark Room	78	>65	Female	Yes	No	Yes	No	0	No	Yes	Yes	0	Yes	Moderate	Moderate noise level	16	0	0	264	0	Yes	Moderate dose	Moderate acute nursing care	9	1	Yes	1	1	18	0	Death	Moderate to Low	Moderate to Low noise level	Moderate to Low dose	Moderate to Low acute nursing care	1
18	Dark Room	76	>65	Male	Yes	No	Yes	No	0	No	No	Yes	0	Yes	Moderate	Moderate noise level	16	0	Yes	82	1	No	Moderate dose	High acute nursing care	9	1	Yes	1	1	25	0	Death	Moderate to Low	Moderate to Low noise level	Moderate to Low dose	High acute nursing care	1
19	Dark Room	80	>65	Female	Yes	No	Yes	No	0	No	No	Yes	0	Yes	Moderate	Moderate noise level	16	0	Yes	306	0	Yes	Low dose	High acute nursing care	9	1	Yes	1	1	7	1	Death	Moderate to Low	Moderate to Low noise level	Moderate to Low dose	High acute nursing care	1
20	Dark Room	60	<65	Female	Yes	No	No	No	0	No	Yes	Yes	Yes	Yes	Moderate	Moderate noise level	15	1	Yes	334	0	No	Moderate dose	Moderate acute nursing care	9	1	Yes	1	1	21	0	Death	Moderate to Low	Moderate to Low noise level	Moderate to Low dose	Moderate to Low acute nursing care	1
21	Dark Room	78	>65	Female	No	No	Yes	No	0	No	Yes	0	0	0	Moderate	Moderate noise level	14	1	Yes	249	1	No	Moderate dose	High acute nursing care	9	1	Yes	1	1	8	1	Death	Moderate to Low	Moderate to Low noise level	Moderate to Low dose	High acute nursing care	1
22	Dark Room	78	>65	Female	No	No	Yes	No	0	No	Yes	0	0	0	Moderate	Low noise level	15	1	Yes	263	0	Yes	Moderate dose	Moderate acute nursing care	9	1	Yes	1	1	7	1	Death	Moderate to Low	Moderate to Low noise level	Moderate to Low dose	Moderate to Low acute nursing care	1
23	Dark Room	59	<65	Female	No	No	Yes	No	0	No	No	0	0	0	Moderate	Moderate noise level	14	1	Yes	249	1	No	High dose	Moderate acute nursing care	9	1	Yes	1	1	17	0	Death	Moderate to Low	Moderate to Low noise level	High dose	Moderate to Low acute nursing care	1
24	Dark Room	78	>65	Female	No	No	Yes	No	0	No	No	0	0	0	Moderate	Moderate noise level	14	1	Yes	291	0	Yes	Moderate dose	Moderate acute nursing care	9	1	Yes	1	1	9	1	Death	Moderate to Low	Moderate to Low noise level	Moderate to Low dose	Moderate to Low acute nursing care	1
25	Dark Room	81	>65	Female	No	No	No	No	0	No	Yes	0	0	0	Moderate	Moderate noise level	15	1	Yes	81	1	Yes	Low dose	High acute nursing care	9	1	Yes	1	1	18	0	Death	Moderate to Low	Moderate to Low noise level	Moderate to Low dose	High acute nursing care	1
26	Dark Room	70	>65	Female	No	No	No	No	0	No	Yes	0	0	0	Moderate	Moderate noise level	13	1	Yes	137	1	Yes	Moderate dose	Moderate acute nursing care	9	1	Yes	1	1	4	1	Death	Moderate to Low	Moderate to Low noise level	Moderate to Low dose	Moderate to Low acute nursing care	1
27	Dark Room	87	>65	Female	No	No	No	No	0	No	Yes	0	0	Yes	Moderate	Moderate noise level	15	1	Yes	305	0	Yes	Moderate dose	Moderate acute nursing care	9	1	Yes	1	1	9	1	Death	Moderate to Low	Moderate to Low noise level	Moderate to Low dose	Moderate to Low acute nursing care	1
28	Dark Room	78	>65	Female	Yes	No	Yes	No	0	No	No	Yes	Yes	Yes	High	High noise level	20	0	Yes	124	1	Yes	Low dose	Moderate acute nursing care	9	1	Yes	1	1	31	0	Alive	High	High noise level	Moderate to Low dose	Moderate to Low acute nursing care	0
29	Dark Room	69	>65	Female	No	No	Yes	No	0	No	Yes	0	0	0	High	High noise level	14	1	Yes	235	1	Yes	Low dose	Moderate acute nursing care	9	1	Yes	1	1	9	1	Alive	High	High noise level	Moderate to Low dose	Moderate to Low acute nursing care	0
30	Dark Room	72	>65	Female	No	No	No	No	0	No	Yes	0	0	0	High	High noise level	16	0	Yes	109	1	No	Low dose	High acute nursing care	9	1	Yes	1	1	19	0	Alive	High	High noise level	Moderate to Low dose	High acute nursing care	0
31	Dark Room	72	>65	Female	Yes	No	Yes	No	0	No	Yes	Yes	0	Yes	Moderate	High noise level	14	1	Yes	362	0	Yes	Low dose	Moderate acute nursing care	9	1	Yes	1	1	22	0	Alive	Moderate to Low	High noise level	Moderate to Low dose	Moderate to Low acute nursing care	0
32	Dark Room	70	>65	Male	Yes	No	Yes	No	0	No	No	Yes	0	Yes	Moderate	High noise level	17	0	Yes	96	1	Yes	Low dose	Low acute nursing care	9	1	Yes	1	1	23	0	Alive	Moderate to Low	High noise level	Moderate to Low dose	Moderate to Low acute nursing care	0
33	Dark Room	81	>65	Female	Yes	No	Yes	No	0	No	Yes	Yes	Yes	Yes	Moderate	High noise level	15	1	Yes	264	0	No	Low dose	Moderate acute nursing care	9	1	Yes	1	1	12	1	Alive	Moderate to Low	High noise level	Moderate to Low dose	Moderate to Low acute nursing care	0
34	Dark Room	60	<65	Female	Yes	No	No	No	0	No	Yes	Yes	0	Yes	Moderate	High noise level	21	0	Yes	334	0	No	Low dose	High acute nursing care	9	1	Yes	1	1	8	1	Alive	Moderate to Low	High noise level	Moderate to Low dose	High acute nursing care	0
35	Dark Room	60	<65	Female	No	No	Yes	No	0	No	Yes	0	0	0	Moderate	High noise level	17	0	Yes	361	0	No	Moderate dose	High acute nursing care	9	1	Yes	1	1	10	1	Alive	Moderate to Low	High noise level	Moderate to Low dose	High acute nursing care	0
36	Dark Room	73	>65	Female	No	No	Yes	No	0	No	Yes	0	0	0	Moderate	High noise level	14	1	Yes	207	1	Yes	Low dose	High acute nursing care	9	1	Yes	1	1	4	1	Alive	Moderate to Low	High noise level	Moderate to Low dose	High acute nursing care	0
37	Dark Room	71	>65	Female	No	No	Yes	No	0	No	Yes	0	0	0	Moderate	High noise level	16	0	Yes	249	1	No	High dose	Moderate acute nursing care	9	1	Yes	1	1	15	1	Alive	Moderate to Low	High noise level	High dose	Moderate to Low acute nursing care	0
38	Dark Room	60	<65	Female	No	No	Yes	No	0	No	Yes	0	0	0	Moderate	High noise level	20	0	Yes	333	0	No	Moderate dose	Low acute nursing care	9	1	Yes	1	1	24	0	Alive	Moderate to Low	High noise level	Moderate to Low dose	Moderate to Low acute nursing care	0
39	Dark Room	60	<65	Female	No	No	Yes	No	0	No	No	0	0	0	Moderate	High noise level	16	0	Yes	361	0	No	Moderate dose	Moderate acute nursing care	9	1	Yes	1	1	9	1	Alive	Moderate to Low	High noise level	Moderate to Low dose	Moderate to Low acute nursing care	0
40	Dark Room	60	<65	Female	No	No	Yes	No	0	No	No	0	0	0	Moderate	High noise level	13	1	Yes	417	0	No	Moderate dose	Moderate acute nursing care	9	1	Yes	1	1	17	0	Alive	Moderate to Low	High noise level	Moderate to Low dose	Moderate to Low acute nursing care	0
41	Dark Room	73	>65	Female	No	No	Yes	No	0	No	No	0	0	0	Moderate	High noise level	13	1	Yes	207	1	No	Low dose	Moderate acute nursing care	9	1	Yes	1	1	13	1	Alive	Moderate to Low	High noise level	Moderate to Low dose	Moderate to Low acute nursing care	0
42	Dark Room	82	>65	Female	No	No	Yes	No	0	No	No	0	0	0	Moderate	High noise level	16	0	Yes	221	1	No	Moderate dose	Low acute nursing care	10	1	Yes	1	1	29	0	Alive	Moderate to Low	High noise level	Moderate to Low dose	Moderate to Low acute nursing care	0
43	Dark Room	70	>65	Male	No	No	Yes	No	0	No	No	0	0	0	Moderate	High noise level	17	0	Yes	95	1	Yes	Low dose	Low acute nursing care	9	1	Yes	1	1	10	1	Alive	Moderate to Low	High noise level	Moderate to Low dose	Moderate to Low acute nursing care	0
44	Dark Room	70	>65	Male	No	No	Yes	No	0	No	No	0	0	0	Moderate	High noise level	12	1	Yes	95	1	Yes	Low dose	Low acute nursing care	9	1	Yes	1	1	10	1	Alive	Moderate to Low	High noise level	Moderate to Low dose	Moderate to Low acute nursing care	0
45	Dark Room	59	<65	Female	No	No	Yes	No	0	No	No	0	0	0	Moderate	High noise level	17	0	Yes	263	0	Yes	Low dose	Low acute nursing care	9	1	Yes	1	1	30	0	Alive	Moderate to Low	High noise level	Moderate to Low dose	Moderate to Low acute nursing care	0
46	Dark Room	59	<65	Female	No	No	Yes	No	0	No	No	0	0	0	Moderate	High noise level	15	1	Yes	263	0	No	Low dose	Low acute nursing care	9	1	Yes	1	1	24	0	Alive	Moderate to Low	High noise level	Moderate to Low dose	Moderate to Low acute nursing care	0
47	Dark Room	61	<65	Female	No	No	Yes	No	0	No	Yes	0	0	Yes	Moderate	High noise level	13	1	Yes	249	1	No	Moderate dose	Moderate acute nursing care	9	1	Yes	1	1	16	0	Alive	Moderate to Low	High noise level	Moderate to Low dose	Moderate to Low acute nursing care	0
48	Dark Room	78	>65	Female	No	No	Yes	No	0	No	Yes	0	0	0	Low	High noise level	15	1	Yes	375	0	No	Moderate dose	Moderate acute nursing care	9	1	Yes	1	1	18	0	Alive	Moderate to Low	High noise level	Moderate to Low dose	Moderate to Low acute nursing care	0
49	Dark Room	78	>65	Female	No	No	Yes	No	0	No	Yes	0	0	0	Low	High noise level	15	1	Yes	375	0	No	Moderate dose	Low acute nursing care	9	1	Yes	1	1	13	1	Alive	Moderate to Low	High noise level	Moderate to Low dose	Moderate to Low acute nursing care	0
50	Dark Room	68	>65	Male	No	No	Yes	No	0	No	Yes	0	0	0	Low	High noise level	13	1	Yes	235	1	Yes	Low dose	Low acute nursing care	9	1	Yes	1	1	22	0	Alive	Moderate to Low	High noise level	Moderate to Low dose	Moderate to Low acute nursing care	0
51	Dark Room	87	>65	Male	No	No	Yes	No	0	No	No	0	0	Yes	Low	High noise level	17	0	Yes	235	1	Yes	High dose	Low acute nursing care	9	1	Yes	1	1	13	1	Alive	Moderate to Low	High noise level	High dose	Moderate to Low acute nursing care	0
52	Dark Room	70	>65	Female	No	No	No	No	0	No	Yes	0	0	0	Moderate	High noise level	17	0	Yes	137	1	Yes	High dose	Moderate acute nursing care	9	1	Yes	1	1	25	0	Alive	Moderate to Low	High noise level	High dose	Moderate to Low acute nursing care	0
53	Dark Room	65	<65	Male	No	No	No	No	0	No	Yes	0	0	0	Moderate	High noise level	18	0	Yes	249	1	No	High dose	Moderate acute nursing care	10	1	Yes	1	1	29	0	Alive	Moderate to Low	High noise level	High dose	Moderate to Low acute nursing care	0
54	Dark Room	57	<65	Female	No	No	No	No	0	No	Yes	0	0	Yes	Moderate	High noise level	14	1	0	221	1	No	Moderate dose	High acute nursing care	10	1	Yes	1	1	9	1	Alive	Moderate to Low	High noise level	Moderate to Low dose	High acute nursing care	0
55	Dark Room	56	<65	Male	Yes	No	Yes	No	0	No	No	Yes	0	Yes	High	Moderate noise level	12	1	Yes	376	0	Yes	Moderate dose	Moderate acute nursing care	10	1	Yes	1	1	9	1	Alive	High	Moderate to Low noise level	Moderate to Low dose	Moderate to Low acute nursing care	0
56	Dark Room	81	>65	Female	No	No	Yes	No	0	No	No	0	0	0	High	Moderate noise level	17	0	Yes	333	0	No	High dose	Moderate acute nursing care	9	1	Yes	1	1	13	1	Alive	High	Moderate to Low noise level	High dose	Moderate to Low acute nursing care	0
57	Dark Room	56	<65	Male	No	No	Yes	No	0	No	No	0	0	0	High	Moderate noise level	14	1	Yes	375	0	Yes	Moderate dose	Moderate acute nursing care	10	1	Yes	1	1	5	1	Alive	High	Moderate to Low noise level	Moderate to Low dose	Moderate to Low acute nursing care	0
58	Dark Room	90	>65	Male	No	No	No	No	0	No	Yes	0	0	0	High	Moderate noise level	14	1	Yes	361	0	No	Moderate dose	Moderate acute nursing care	10	1	Yes	1	1	12	1	Alive	High	Moderate to Low noise level	Moderate to Low dose	Moderate to Low acute nursing care	0
59	Dark Room	81	>65	Female	No	No	No	No	0	No	Yes	0	0	0	High	Moderate noise level	14	1	Yes	263	0	No	Low dose	Low acute nursing care	9	1	Yes	1	1	9	1	Alive	High	Moderate to Low noise level	Moderate to Low dose	Moderate to Low acute nursing care	0
60	Dark Room	92	>65	Male	No	No	No	No	0	No	Yes	0	0	0	High	Low noise level	15	1	Yes	361	0	No	High dose	Moderate acute nursing care	10	1	Yes	1	1	5	1	Alive	High	Moderate to Low noise level	High dose	Moderate to Low acute nursing care	0
61	Dark Room	72	>65	Female	No	No	No	No	0	No	Yes	0	0	0	High	Low noise level	17	0	Yes	109	1	Yes	Moderate dose	Moderate acute nursing care	9	1	Yes	1	1	4	1	Alive	High	Moderate to Low noise level	Moderate to Low dose	Moderate to Low acute nursing care	0
62	Dark Room	75	>65	Female	No	No	No	No	0	No	No	0	0	0	High	Moderate noise level	19	0	Yes	95	1	No	Low dose	Moderate acute nursing care	9	1	Yes	1	1	18	0	Alive	High	Moderate to Low noise level	Moderate to Low dose	Moderate to Low acute nursing care	0
63	Dark Room	75	>65	Female	No	No	No	No	0	No	No	0	0	0	High	Low noise level	17	0	Yes	95	1	No	Low dose	Moderate acute nursing care	9	1	Yes	1	1	15	1	Alive	High	Moderate to Low noise level	Moderate to Low dose	Moderate to Low acute nursing care	0
64	Dark Room	78	>65	Female	Yes	No	Yes	No	0	No	Yes	Yes	0	Yes	Moderate	Moderate noise level	15	1	Yes	292	0	Yes	High dose	Moderate acute nursing care	9	1	Yes	1	1	19	0	Alive	Moderate to Low	Moderate to Low noise level	High dose	Moderate to Low acute nursing care	0
65	Dark Room	56	<65	Female	Yes	No	Yes	No	0	No	Yes	Yes	0	Yes	Moderate	Low noise level	11	1	Yes	334	0	Yes	High dose	High acute nursing care	10	1	Yes	1	1	4	1	Alive	Moderate to Low	Moderate to Low noise level	High dose	High acute nursing care	0
66	Dark Room	59	<65	Female	Yes	No	Yes	No	0	No	Yes	Yes	0	Yes	Moderate	Low noise level	15	1	Yes	222	1	No	Moderate dose	High acute nursing care	9	1	Yes	1	1	15	1	Alive	Moderate to Low	Moderate to Low noise level	Moderate to Low dose	High acute nursing care	0
67	Dark Room	70	>65	Female	Yes	No	Yes	No	0	No	Yes	Yes	0	Yes	Moderate	Low noise level	19	0	Yes	138	1	No	Low dose	Moderate acute nursing care	9	1	Yes	1	1	14	1	Alive	Moderate to Low	Moderate to Low noise level	Moderate to Low dose	Moderate to Low acute nursing care	0
68	Dark Room	70	>65	Male	Yes	No	Yes	No	0	No	No	Yes	0	Yes	Moderate	Low noise level	16	0	Yes	376	0	No	High dose	Moderate acute nursing care	9	1	Yes	1	1	16	0	Alive	Moderate to Low	Moderate to Low noise level	High dose	Moderate to Low acute nursing care	0
69	Dark Room	60	<65	Female	Yes	No	Yes	No	0	No	Yes	Yes	Yes	Yes	Moderate	Low noise level	14	1	Yes	418	0	Yes	High dose	High acute nursing care	9	1	Yes	1	1	10	1	Alive	Moderate to Low	Moderate to Low noise level	High dose	High acute nursing care	0
70	Dark Room	87	>65	Male	Yes	No	Yes	No	0	No	Yes	Yes	Yes	Yes	Moderate	Low noise level	14	1	Yes	278	0	No	High dose	Moderate acute nursing care	9	1	Yes	1	1	20	0	Alive	Moderate to Low	Moderate to Low noise level	High dose	Moderate to Low acute nursing care	0
71	Dark Room	78	>65	Female	Yes	No	Yes	No	0	No	Yes	Yes	Yes	Yes	Moderate	Low noise level	15	1	Yes	418	0	No	High dose	Low acute nursing care	9	1	Yes	1	1	18	0	Alive	Moderate to Low	Moderate to Low noise level	High dose	Moderate to Low acute nursing care	0
72	Dark Room	78	>65	Female	Yes	No	Yes	No	0	No	Yes	Yes	Yes	Yes	Low	Moderate noise level	14	1	Yes	376	0	Yes	High dose	High acute nursing care	9	1	Yes	1	1	38	0	Alive	Moderate to Low	Moderate to Low noise level	High dose	High acute nursing care	0
73	Dark Room	50	<65	Male	Yes	No	Yes	No	0	No	No	Yes	Yes	Yes	Low	Moderate noise level	21	0	Yes	264	0	No	High dose	Moderate acute nursing care	9	1	Yes	1	1	2	1	Alive	Moderate to Low	Moderate to Low noise level	High dose	Moderate to Low acute nursing care	0
74	Dark Room	65	<65	Male	Yes	No	No	No	0	No	No	Yes	0	Yes	Moderate	Moderate noise level	21	0	Yes	362	0	No	Low dose	High acute nursing care	10	1	Yes	1	1	12	1	Alive	Moderate to Low	Moderate to Low noise level	Moderate to Low dose	High acute nursing care	0
75	Dark Room	70	>65	Male	Yes	No	No	No	0	No	No	Yes	0	Yes	Moderate	Moderate noise level	13	1	Yes	96	1	No	High dose	Moderate acute nursing care	9	1	Yes	1	1	4	1	Alive	Moderate to Low	Moderate to Low noise level	High dose	Moderate to Low acute nursing care	0
76	Dark Room	65	<65	Male	Yes	No	No	No	0	No	No	Yes	0	Yes	Moderate	Moderate noise level	13	1	Yes	250	1	Yes	Moderate dose	Moderate acute nursing care	10	1	Yes	1	1	19	0	Alive	Moderate to Low	Moderate to Low noise level	Moderate to Low dose	Moderate to Low acute nursing care	0
77	Dark Room	84	>65	Male	Yes	No	No	No	0	No	No	Yes	0	Yes	Moderate	Moderate noise level	20	0	Yes	152	1	No	Low dose	Low acute nursing care	10	1	Yes	1	1	30	0	Alive	Moderate to Low	Moderate to Low noise level	Moderate to Low dose	Moderate to Low acute nursing care	0
78	Dark Room	74	>65	Female	No	No	Yes	No	0	No	Yes	0	0	0	Moderate	Moderate noise level	15	1	0	207	1	Yes	High dose	High acute nursing care	9	1	Yes	1	1	9	1	Alive	Moderate to Low	Moderate to Low noise level	High dose	High acute nursing care	0
79	Dark Room	59	<65	Female	No	No	Yes	No	0	No	Yes	0	0	0	Moderate	Moderate noise level	14	1	Yes	221	1	Yes	Moderate dose	High acute nursing care	9	1	Yes	1	1	18	0	Alive	Moderate to Low	Moderate to Low noise level	Moderate to Low dose	High acute nursing care	0
80	Dark Room	56	<65	Female	No	No	Yes	No	0	No	Yes	0	0	0	Moderate	Moderate noise level	15	1	Yes	333	0	No	Moderate dose	High acute nursing care	10	1	Yes	1	1	25	0	Alive	Moderate to Low	Moderate to Low noise level	Moderate to Low dose	High acute nursing care	0
81	Dark Room	69	>65	Female	No	No	Yes	No	0	No	No	0	0	0	Moderate	Moderate noise level	14	1	Yes	347	0	Yes	Moderate dose	High acute nursing care	9	1	Yes	1	1	59	0	Alive	Moderate to Low	Moderate to Low noise level	Moderate to Low dose	High acute nursing care	0
82	Dark Room	69	>65	Female	No	No	Yes	No	0	No	No	0	0	0	Moderate	Moderate noise level	16	0	Yes	347	0	No	Moderate dose	High acute nursing care	9	1	Yes	1	1	4	1	Alive	Moderate to Low	Moderate to Low noise level	Moderate to Low dose	High acute nursing care	0
83	Dark Room	61	<65	Female	No	No	Yes	No	0	No	No	0	0	0	Moderate	Moderate noise level	14	1	Yes	249	1	No	Low dose	High acute nursing care	9	1	Yes	1	1	16	0	Alive	Moderate to Low	Moderate to Low noise level	Moderate to Low dose	High acute nursing care	0
84	Dark Room	87	>65	Male	No	No	Yes	No	0	No	No	0	0	0	Moderate	Moderate noise level	18	0	Yes	347	0	Yes	High dose	Moderate acute nursing care	9	1	Yes	1	1	6	1	Alive	Moderate to Low	Moderate to Low noise level	High dose	Moderate to Low acute nursing care	0
85	Dark Room	70	>65	Male	No	No	Yes	No	0	No	No	0	0	0	Moderate	Moderate noise level	15	1	Yes	263	0	Yes	Moderate dose	Moderate acute nursing care	9	1	Yes	1	1	5	1	Alive	Moderate to Low	Moderate to Low noise level	Moderate to Low dose	Moderate to Low acute nursing care	0
86	Dark Room	80	>65	Female	No	No	Yes	No	0	No	No	0	0	0	Moderate	Low noise level	21	0	Yes	305	0	Yes	Low dose	High acute nursing care	9	1	Yes	1	1	27	0	Alive	Moderate to Low	Moderate to Low noise level	Moderate to Low dose	High acute nursing care	0
87	Dark Room	59	<65	Male	No	No	Yes	No	0	No	No	0	0	0	Moderate	Low noise level	21	0	Yes	249	1	No	Moderate dose	Moderate acute nursing care	9	1	Yes	1	1	15	1	Alive	Moderate to Low	Moderate to Low noise level	Moderate to Low dose	Moderate to Low acute nursing care	0
88	Dark Room	81	>65	Female	No	No	Yes	No	0	No	No	0	0	0	Moderate	Low noise level	16	0	Yes	375	0	Yes	Moderate dose	Low acute nursing care	9	1	Yes	1	1	7	1	Alive	Moderate to Low	Moderate to Low noise level	Moderate to Low dose	Moderate to Low acute nursing care	0
89	Dark Room	81	>65	Female	No	No	Yes	No	0	No	No	0	0	0	Moderate	Low noise level	14	1	Yes	81	1	Yes	Moderate dose	Low acute nursing care	9	1	Yes	1	1	7	1	Alive	Moderate to Low	Moderate to Low noise level	Moderate to Low dose	Moderate to Low acute nursing care	0
90	Dark Room	60	<65	Female	No	No	Yes	No	0	No	No	0	0	0	Moderate	Low noise level	13	1	Yes	417	0	No	Moderate dose	Low acute nursing care	9	1	Yes	1	1	21	0	Alive	Moderate to Low	Moderate to Low noise level	Moderate to Low dose	Moderate to Low acute nursing care	0
91	Dark Room	50	<65	Male	No	No	Yes	No	0	No	Yes	0	0	0	Low	Moderate noise level	16	0	Yes	263	0	No	Moderate dose	High acute nursing care	9	1	Yes	1	1	17	0	Alive	Moderate to Low	Moderate to Low noise level	Moderate to Low dose	High acute nursing care	0
92	Dark Room	78	>65	Female	No	No	Yes	No	0	No	Yes	0	0	0	Low	Low noise level	14	1	Yes	375	0	No	Moderate dose	Moderate acute nursing care	9	1	Yes	1	1	9	1	Alive	Moderate to Low	Moderate to Low noise level	Moderate to Low dose	Moderate to Low acute nursing care	0
93	Dark Room	50	<65	Male	No	No	Yes	No	0	No	No	0	0	0	Low	Moderate noise level	15	1	Yes	431	0	Yes	High dose	Moderate acute nursing care	9	1	Yes	1	1	9	1	Alive	Moderate to Low	Moderate to Low noise level	High dose	Moderate to Low acute nursing care	0
94	Dark Room	81	>65	Female	No	No	No	No	0	No	Yes	0	0	0	Moderate	Moderate noise level	15	1	Yes	263	0	Yes	Moderate dose	Moderate acute nursing care	9	1	Yes	1	1	5	1	Alive	Moderate to Low	Moderate to Low noise level	Moderate to Low dose	Moderate to Low acute nursing care	0
95	Dark Room	81	>65	Female	No	No	No	No	0	No	Yes	0	0	0	Moderate	Moderate noise level	14	1	Yes	81	1	Yes	Moderate dose	Moderate acute nursing care	9	1	Yes	1	1	19	0	Alive	Moderate to Low	Moderate to Low noise level	Moderate to Low dose	Moderate to Low acute nursing care	0
96	Dark Room	60	<65	Female	No	No	No	No	0	No	Yes	0	0	0	Moderate	Moderate noise level	15	1	Yes	333	0	No	Low dose	Moderate acute nursing care	9	1	Yes	1	1	12	1	Alive	Moderate to Low	Moderate to Low noise level	Moderate to Low dose	Moderate to Low acute nursing care	0
97	Dark Room	72	>65	Female	No	No	No	No	0	No	Yes	0	0	0	Moderate	Moderate noise level	14	1	Yes	361	0	Yes	Low dose	Low acute nursing care	9	1	Yes	1	1	24	0	Alive	Moderate to Low	Moderate to Low noise level	Moderate to Low dose	Moderate to Low acute nursing care	0
98	Dark Room	69	>65	Female	No	No	No	No	0	No	Yes	0	0	0	Moderate	Moderate noise level	15	1	Yes	235	1	No	Low dose	Low acute nursing care	9	1	Yes	1	1	18	0	Alive	Moderate to Low	Moderate to Low noise level	Moderate to Low dose	Moderate to Low acute nursing care	0
99	Dark Room	81	>65	Female	No	No	No	No	0	No	Yes	0	0	0	Moderate	Low noise level	15	1	Yes	81	1	No	Low dose	Moderate acute nursing care	9	1	Yes	1	1	16	0	Alive	Moderate to Low	Moderate to Low noise level	Moderate to Low dose	Moderate to Low acute nursing care	0
100	Dark Room	87	>65	Female	No	No	No	No	0	No	No	0	0	0	Moderate	Moderate noise level	16	0	Yes	305	0	Yes	Moderate dose	High acute nursing care	9	1	Yes	1	1	36	0	Alive	Moderate to Low	Moderate to Low noise level	Moderate to Low dose	High acute nursing care	0
101	Dark Room	79	>65	Female	No	No	No	No	0	No	No	0	0	0	Moderate	Moderate noise level	15	1	Yes	249	1	No	Moderate dose	Moderate acute nursing care	9	1	Yes	1	1	9	1	Alive	Moderate to Low	Moderate to Low noise level	Moderate to Low dose	Moderate to Low acute nursing care	0
102	Dark Room	79	>65	Female	No	No	No	No	0	No	No	0	0	0	Moderate	Moderate noise level	15	1	Yes	361	0	No	Moderate dose	Moderate acute nursing care	9	1	Yes	1	1	9	1	Alive	Moderate to Low	Moderate to Low noise level	Moderate to Low dose	Moderate to Low acute nursing care	0
103	Dark Room	81	>65	Female	No	No	No	No	0	No	No	0	0	0	Moderate	Moderate noise level	14	1	Yes	221	1	No	Moderate dose	Moderate acute nursing care	9	1	Yes	1	1	24	0	Alive	Moderate to Low	Moderate to Low noise level	Moderate to Low dose	Moderate to Low acute nursing care	0
104	Dark Room	78	>65	Female	No	No	No	No	0	No	No	0	0	0	Moderate	Moderate noise level	21	0	Yes	123	1	No	Low dose	Moderate acute nursing care	9	1	Yes	1	1	14	1	Alive	Moderate to Low	Moderate to Low noise level	Moderate to Low dose	Moderate to Low acute nursing care	0
105	Dark Room	84	>65	Male	No	No	No	No	0	No	No	0	0	0	Moderate	Moderate noise level	21	0	Yes	151	1	No	Low dose	Low acute nursing care	10	1	Yes	1	1	38	0	Alive	Moderate to Low	Moderate to Low noise level	Moderate to Low dose	Moderate to Low acute nursing care	0
106	Dark Room	79	>65	Female	No	No	No	No	0	No	No	0	0	0	Moderate	Low noise level	15	1	Yes	109	1	No	Low dose	High acute nursing care	9	1	Yes	1	1	18	0	Alive	Moderate to Low	Moderate to Low noise level	Moderate to Low dose	High acute nursing care	0
107	Dark Room	70	>65	Male	No	No	No	No	0	No	No	0	0	0	Moderate	Low noise level	14	1	Yes	95	1	No	Moderate dose	Moderate acute nursing care	9	1	Yes	1	1	29	0	Alive	Moderate to Low	Moderate to Low noise level	Moderate to Low dose	Moderate to Low acute nursing care	0
108	Dark Room	59	<65	Male	No	No	No	No	0	No	No	0	0	0	Moderate	Low noise level	22	0	Yes	207	1	No	Moderate dose	Low acute nursing care	9	1	Yes	1	1	36	0	Alive	Moderate to Low	Moderate to Low noise level	Moderate to Low dose	Moderate to Low acute nursing care	0
109	Dark Room	59	<65	Male	No	No	No	No	0	No	No	0	0	0	Moderate	Low noise level	20	0	Yes	207	1	No	Low dose	Low acute nursing care	9	1	Yes	1	1	20	0	Alive	Moderate to Low	Moderate to Low noise level	Moderate to Low dose	Moderate to Low acute nursing care	0
110	Dark Room	79	>65	Female	No	No	No	No	0	No	Yes	0	0	Yes	Moderate	Moderate noise level	15	1	Yes	109	1	No	Low dose	Moderate acute nursing care	9	1	Yes	1	1	28	0	Alive	Moderate to Low	Moderate to Low noise level	Moderate to Low dose	Moderate to Low acute nursing care	0
111	Dark Room	59	<65	Male	No	No	No	No	0	No	No	0	0	Yes	Moderate	Moderate noise level	21	0	Yes	207	1	No	Low dose	Low acute nursing care	9	1	Yes	1	1	19	0	Alive	Moderate to Low	Moderate to Low noise level	Moderate to Low dose	Moderate to Low acute nursing care	0
112	Dark Room	81	>65	Female	No	No	No	No	0	No	No	0	0	Yes	Moderate	Moderate noise level	15	1	Yes	263	0	No	Low dose	Low acute nursing care	9	1	Yes	1	1	9	1	Alive	Moderate to Low	Moderate to Low noise level	Moderate to Low dose	Moderate to Low acute nursing care	0
113	Light Room	54	<65	Female	Yes	Yes	Yes	No	0	No	Yes	Yes	0	Yes	Moderate	High noise level	13	1	Yes	236	1	No	Moderate dose	Moderate acute nursing care	9	1	Yes	1	1	48	0	Death	Moderate to Low	High noise level	Moderate to Low dose	Moderate to Low acute nursing care	1
114	Light Room	78	>65	Female	No	Yes	Yes	No	0	No	Yes	0	0	0	Moderate	High noise level	15	1	Yes	347	0	No	Low dose	Moderate acute nursing care	9	1	Yes	1	1	12	1	Death	Moderate to Low	High noise level	Moderate to Low dose	Moderate to Low acute nursing care	1
115	Light Room	60	<65	Female	No	No	Yes	Yes	Cardiovascular disease	Yes	Yes	0	0	0	Moderate	High noise level	15	1	Yes	459	0	No	Moderate dose	Low acute nursing care	9	1	Yes	1	1	16	0	Death	Moderate to Low	High noise level	Moderate to Low dose	Moderate to Low acute nursing care	1
116	Light Room	75	>65	Male	No	No	Yes	No	0	No	No	0	0	0	Moderate	High noise level	15	1	Yes	459	0	No	Low dose	Moderate acute nursing care	9	1	Yes	1	1	28	0	Death	Moderate to Low	High noise level	Moderate to Low dose	Moderate to Low acute nursing care	1
117	Light Room	66	>65	Female	No	No	Yes	Yes	Cardiovascular disease	No	No	0	0	0	Moderate	High noise level	14	1	Yes	375	0	No	Low dose	Moderate acute nursing care	9	1	Yes	1	1	11	1	Death	Moderate to Low	High noise level	Moderate to Low dose	Moderate to Low acute nursing care	1
118	Light Room	61	<65	Female	No	No	Yes	Yes	Cardiovascular disease	No	Yes	0	0	Yes	Moderate	High noise level	15	1	Yes	459	0	No	Moderate dose	High acute nursing care	9	1	Yes	1	1	9	1	Death	Moderate to Low	High noise level	Moderate to Low dose	High acute nursing care	1
119	Light Room	52	<65	Female	No	Yes	No	No	0	No	Yes	0	0	0	Moderate	Low noise level	14	1	0	291	0	No	Low dose	Low acute nursing care	10	1	Yes	1	1	14	1	Death	Moderate to Low	Moderate to Low noise level	Moderate to Low dose	Moderate to Low acute nursing care	1
120	Light Room	78	>65	Female	No	Yes	No	No	0	No	No	0	0	0	Moderate	Moderate noise level	18	0	Yes	347	0	Yes	Moderate dose	Low acute nursing care	9	1	Yes	1	1	8	1	Death	Moderate to Low	Moderate to Low noise level	Moderate to Low dose	Moderate to Low acute nursing care	1
121	Light Room	76	>65	Female	No	No	Yes	No	0	No	Yes	0	0	0	Moderate	Moderate noise level	15	1	Yes	151	1	No	Moderate dose	High acute nursing care	9	1	Yes	1	1	10	1	Death	Moderate to Low	Moderate to Low noise level	Moderate to Low dose	High acute nursing care	1
122	Light Room	81	>65	Male	No	No	Yes	No	0	No	Yes	0	0	Yes	Moderate	Low noise level	15	1	Yes	389	0	Yes	Moderate dose	Moderate acute nursing care	10	1	Yes	1	1	13	1	Death	Moderate to Low	Moderate to Low noise level	Moderate to Low dose	Moderate to Low acute nursing care	1
123	Light Room	67	>65	Female	Yes	No	Yes	Yes	Cardiovascular disease	No	No	Yes	0	Yes	Moderate	High noise level	14	1	Yes	376	0	No	Low dose	Moderate acute nursing care	9	1	Yes	1	1	30	0	Alive	Moderate to Low	High noise level	Moderate to Low dose	Moderate to Low acute nursing care	0
124	Light Room	78	>65	Female	No	Yes	Yes	No	0	No	No	0	0	0	Moderate	High noise level	15	1	Yes	151	1	No	Moderate dose	Moderate acute nursing care	9	1	Yes	1	1	9	1	Alive	Moderate to Low	High noise level	Moderate to Low dose	Moderate to Low acute nursing care	0
125	Light Room	78	>65	Female	No	Yes	Yes	No	0	No	No	0	0	0	Low	High noise level	21	0	Yes	221	1	Yes	Moderate dose	High acute nursing care	9	1	Yes	1	1	8	1	Alive	Moderate to Low	High noise level	Moderate to Low dose	High acute nursing care	0
126	Light Room	81	>65	Male	No	No	Yes	No	0	No	Yes	0	0	0	Moderate	High noise level	15	1	Yes	389	0	Yes	Moderate dose	Moderate acute nursing care	10	1	Yes	1	1	4	1	Alive	Moderate to Low	High noise level	Moderate to Low dose	Moderate to Low acute nursing care	0
127	Light Room	78	>65	Male	No	No	Yes	No	0	No	Yes	0	0	0	Moderate	High noise level	14	1	Yes	375	0	Yes	Moderate dose	Moderate acute nursing care	9	1	Yes	1	1	20	0	Alive	Moderate to Low	High noise level	Moderate to Low dose	Moderate to Low acute nursing care	0
128	Light Room	81	>65	Male	No	No	Yes	No	0	No	Yes	0	0	0	Moderate	High noise level	16	0	Yes	389	0	Yes	High dose	Low acute nursing care	10	1	Yes	1	1	4	1	Alive	Moderate to Low	High noise level	High dose	Moderate to Low acute nursing care	0
129	Light Room	81	>65	Male	No	No	Yes	No	0	No	Yes	0	0	Yes	Moderate	High noise level	15	1	Yes	389	0	Yes	Moderate dose	Low acute nursing care	10	1	Yes	1	1	24	0	Alive	Moderate to Low	High noise level	Moderate to Low dose	Moderate to Low acute nursing care	0
130	Light Room	81	>65	Male	No	No	Yes	No	0	No	No	0	0	Yes	Moderate	High noise level	14	1	Yes	389	0	No	Moderate dose	Moderate acute nursing care	10	1	Yes	1	1	14	1	Alive	Moderate to Low	High noise level	Moderate to Low dose	Moderate to Low acute nursing care	0
131	Light Room	87	>65	Female	No	No	No	No	0	No	No	0	0	0	High	Low noise level	15	1	Yes	361	0	No	Moderate dose	Moderate acute nursing care	9	1	Yes	1	1	13	1	Alive	High	Moderate to Low noise level	Moderate to Low dose	Moderate to Low acute nursing care	0
132	Light Room	93	>65	Female	Yes	Yes	Yes	No	0	No	No	Yes	Yes	Yes	Moderate	Moderate noise level	13	1	Yes	362	0	Yes	Moderate dose	Moderate acute nursing care	9	1	Yes	1	1	7	1	Alive	Moderate to Low	Moderate to Low noise level	Moderate to Low dose	Moderate to Low acute nursing care	0
133	Light Room	78	>65	Female	Yes	Yes	No	No	0	No	No	Yes	Yes	Yes	Moderate	Moderate noise level	16	0	Yes	348	0	Yes	Moderate dose	Low acute nursing care	9	1	Yes	1	1	15	1	Alive	Moderate to Low	Moderate to Low noise level	Moderate to Low dose	Moderate to Low acute nursing care	0
134	Light Room	78	>65	Male	Yes	No	Yes	No	0	No	Yes	Yes	0	Yes	Moderate	Low noise level	14	1	Yes	376	0	Yes	Low dose	Moderate acute nursing care	9	1	Yes	1	1	30	0	Alive	Moderate to Low	Moderate to Low noise level	Moderate to Low dose	Moderate to Low acute nursing care	0
135	Light Room	78	>65	Female	Yes	No	Yes	No	0	No	No	Yes	0	Yes	Low	Low noise level	13	1	Yes	390	0	No	High dose	Low acute nursing care	9	1	Yes	1	1	26	0	Alive	Moderate to Low	Moderate to Low noise level	High dose	Moderate to Low acute nursing care	0
136	Light Room	54	<65	Female	No	Yes	Yes	No	0	No	Yes	0	0	0	Moderate	Low noise level	14	1	Yes	235	1	Yes	Low dose	Moderate acute nursing care	9	1	Yes	1	1	14	1	Alive	Moderate to Low	Moderate to Low noise level	Moderate to Low dose	Moderate to Low acute nursing care	0
137	Light Room	78	>65	Female	No	Yes	Yes	No	0	No	No	0	0	0	Moderate	Moderate noise level	15	1	Yes	235	1	Yes	Moderate dose	Moderate acute nursing care	9	1	Yes	1	1	5	1	Alive	Moderate to Low	Moderate to Low noise level	Moderate to Low dose	Moderate to Low acute nursing care	0
138	Light Room	54	<65	Female	No	Yes	Yes	No	0	No	No	0	0	Yes	Low	Moderate noise level	15	1	Yes	235	1	No	High dose	High acute nursing care	9	1	Yes	1	1	19	0	Alive	Moderate to Low	Moderate to Low noise level	High dose	High acute nursing care	0
139	Light Room	92	>65	Female	No	Yes	No	No	0	No	Yes	0	0	0	Moderate	Moderate noise level	16	0	Yes	473	0	Yes	Moderate dose	Low acute nursing care	9	1	Yes	1	1	41	0	Alive	Moderate to Low	Moderate to Low noise level	Moderate to Low dose	Moderate to Low acute nursing care	0
140	Light Room	91	>65	Female	No	Yes	No	No	0	No	Yes	0	0	0	Moderate	Moderate noise level	15	1	Yes	95	1	No	Moderate dose	Low acute nursing care	10	1	Yes	1	1	17	0	Alive	Moderate to Low	Moderate to Low noise level	Moderate to Low dose	Moderate to Low acute nursing care	0
141	Light Room	92	>65	Female	No	Yes	No	No	0	No	Yes	0	0	0	Moderate	Low noise level	15	1	Yes	473	0	Yes	Moderate dose	Low acute nursing care	9	1	Yes	1	1	6	1	Alive	Moderate to Low	Moderate to Low noise level	Moderate to Low dose	Moderate to Low acute nursing care	0
142	Light Room	78	>65	Female	No	Yes	No	No	0	No	No	0	0	0	Moderate	Moderate noise level	16	0	Yes	123	1	No	Moderate dose	Low acute nursing care	9	1	Yes	1	1	19	0	Alive	Moderate to Low	Moderate to Low noise level	Moderate to Low dose	Moderate to Low acute nursing care	0
143	Light Room	78	>65	Female	No	Yes	No	No	0	No	No	0	0	0	Moderate	Moderate noise level	16	0	Yes	123	1	No	Low dose	Low acute nursing care	9	1	Yes	1	1	27	0	Alive	Moderate to Low	Moderate to Low noise level	Moderate to Low dose	Moderate to Low acute nursing care	0
144	Light Room	78	>65	Female	No	No	No	No	0	No	Yes	0	0	0	Moderate	Moderate noise level	14	1	Yes	235	1	Yes	Moderate dose	Moderate acute nursing care	9	1	Yes	1	1	18	0	Alive	Moderate to Low	Moderate to Low noise level	Moderate to Low dose	Moderate to Low acute nursing care	0
145	Light Room	89	>65	Male	No	No	No	No	0	No	Yes	0	0	0	Moderate	Moderate noise level	14	1	Yes	109	1	No	Moderate dose	Moderate acute nursing care	9	1	Yes	1	1	13	1	Alive	Moderate to Low	Moderate to Low noise level	Moderate to Low dose	Moderate to Low acute nursing care	0
146	Light Room	87	>65	Female	No	No	No	No	0	No	Yes	0	0	0	Moderate	Moderate noise level	13	1	Yes	235	1	No	Moderate dose	Low acute nursing care	9	1	Yes	1	1	10	1	Alive	Moderate to Low	Moderate to Low noise level	Moderate to Low dose	Moderate to Low acute nursing care	0
147	Light Room	75	>65	Female	No	No	No	No	0	No	Yes	0	0	0	Moderate	Low noise level	16	0	Yes	95	1	No	Moderate dose	High acute nursing care	9	1	Yes	1	1	19	0	Alive	Moderate to Low	Moderate to Low noise level	Moderate to Low dose	High acute nursing care	0
148	Dark Room	76	>65	Female	No	No	Yes	No	0	No	Yes	0	0	0	Moderate	High noise level	15	1	Yes	277	0	Yes	High dose	Moderate acute nursing care	10	1	Yes	2	2	12	1	Death	Moderate to Low	High noise level	High dose	Moderate to Low acute nursing care	1
149	Dark Room	80	>65	Female	No	No	Yes	No	0	No	Yes	0	0	0	Moderate	High noise level	14	1	Yes	389	0	Yes	Moderate dose	Moderate acute nursing care	11	1	Yes	2	2	10	1	Death	Moderate to Low	High noise level	Moderate to Low dose	Moderate to Low acute nursing care	1
150	Dark Room	70	>65	Male	No	No	Yes	No	0	No	No	0	0	0	Moderate	High noise level	16	0	Yes	81	1	Yes	Moderate dose	Moderate acute nursing care	10	1	Yes	2	2	8	1	Death	Moderate to Low	High noise level	Moderate to Low dose	Moderate to Low acute nursing care	1
151	Dark Room	81	>65	Female	No	No	No	No	0	No	Yes	0	0	0	High	Moderate noise level	16	0	Yes	221	1	No	Low dose	High acute nursing care	10	1	Yes	2	2	8	1	Death	High	Moderate to Low noise level	Moderate to Low dose	High acute nursing care	1
152	Dark Room	55	<65	Female	Yes	No	Yes	No	0	No	Yes	Yes	0	Yes	Moderate	Low noise level	15	1	Yes	138	1	No	High dose	High acute nursing care	11	1	Yes	2	2	20	0	Death	Moderate to Low	Moderate to Low noise level	High dose	High acute nursing care	1
153	Dark Room	70	>65	Male	Yes	No	Yes	No	0	No	No	Yes	0	Yes	Moderate	Moderate noise level	17	0	Yes	82	1	Yes	Low dose	High acute nursing care	10	1	Yes	2	2	19	0	Death	Moderate to Low	Moderate to Low noise level	Moderate to Low dose	High acute nursing care	1
154	Dark Room	70	>65	Female	No	No	Yes	No	0	No	Yes	0	0	0	Moderate	Moderate noise level	17	0	Yes	109	1	Yes	Moderate dose	High acute nursing care	10	1	Yes	2	2	3	1	Death	Moderate to Low	Moderate to Low noise level	Moderate to Low dose	High acute nursing care	1
155	Dark Room	70	>65	Female	No	No	Yes	No	0	No	Yes	0	0	0	Moderate	Low noise level	15	1	0	109	1	Yes	High dose	High acute nursing care	10	1	Yes	2	2	19	0	Death	Moderate to Low	Moderate to Low noise level	High dose	High acute nursing care	1
156	Dark Room	75	>65	Male	No	No	No	No	0	No	Yes	0	0	0	Moderate	Moderate noise level	20	0	Yes	361	0	No	High dose	Moderate acute nursing care	10	1	Yes	2	2	7	1	Death	Moderate to Low	Moderate to Low noise level	High dose	Moderate to Low acute nursing care	1
157	Dark Room	84	>65	Male	No	No	No	No	0	No	Yes	0	0	0	Moderate	Moderate noise level	14	1	Yes	109	1	Yes	Moderate dose	Moderate acute nursing care	11	1	Yes	2	2	4	1	Death	Moderate to Low	Moderate to Low noise level	Moderate to Low dose	Moderate to Low acute nursing care	1
158	Dark Room	73	>65	Male	No	No	No	No	0	No	Yes	0	0	0	Moderate	Low noise level	13	1	Yes	347	0	No	High dose	Moderate acute nursing care	11	1	Yes	2	2	17	0	Death	Moderate to Low	Moderate to Low noise level	High dose	Moderate to Low acute nursing care	1
159	Dark Room	56	<65	Female	No	No	No	No	0	No	No	0	0	0	Moderate	Moderate noise level	14	1	Yes	375	0	No	Low dose	Moderate acute nursing care	11	1	Yes	2	2	20	0	Death	Moderate to Low	Moderate to Low noise level	Moderate to Low dose	Moderate to Low acute nursing care	1
160	Dark Room	56	<65	Female	No	No	No	No	0	No	Yes	0	0	Yes	Moderate	Moderate noise level	15	1	Yes	375	0	Yes	High dose	High acute nursing care	11	1	Yes	2	2	13	1	Death	Moderate to Low	Moderate to Low noise level	High dose	High acute nursing care	1
161	Dark Room	81	>65	Female	No	No	Yes	No	0	No	Yes	0	0	0	High	High noise level	16	0	Yes	221	1	No	Moderate dose	High acute nursing care	10	1	Yes	2	2	8	1	Alive	High	High noise level	Moderate to Low dose	High acute nursing care	0
162	Dark Room	70	>65	Female	Yes	No	Yes	No	0	No	Yes	Yes	Yes	Yes	Moderate	High noise level	15	1	Yes	110	1	No	Moderate dose	Moderate acute nursing care	10	1	Yes	2	2	13	1	Alive	Moderate to Low	High noise level	Moderate to Low dose	Moderate to Low acute nursing care	0
163	Dark Room	75	>65	Male	Yes	No	No	No	0	No	Yes	Yes	0	Yes	Moderate	High noise level	21	0	Yes	362	0	No	High dose	Moderate acute nursing care	10	1	Yes	2	2	10	1	Alive	Moderate to Low	High noise level	High dose	Moderate to Low acute nursing care	0
164	Dark Room	74	>65	Female	No	No	Yes	No	0	No	Yes	0	0	0	Moderate	High noise level	17	0	Yes	389	0	Yes	Moderate dose	Moderate acute nursing care	11	1	Yes	2	2	6	1	Alive	Moderate to Low	High noise level	Moderate to Low dose	Moderate to Low acute nursing care	0
165	Dark Room	74	>65	Female	No	No	Yes	No	0	No	Yes	0	0	0	Moderate	High noise level	18	0	Yes	389	0	Yes	Moderate dose	Moderate acute nursing care	11	1	Yes	2	2	29	0	Alive	Moderate to Low	High noise level	Moderate to Low dose	Moderate to Low acute nursing care	0
166	Dark Room	80	>65	Female	No	No	Yes	No	0	No	Yes	0	0	0	Moderate	High noise level	14	1	Yes	389	0	No	Moderate dose	Moderate acute nursing care	11	1	Yes	2	2	13	1	Alive	Moderate to Low	High noise level	Moderate to Low dose	Moderate to Low acute nursing care	0
167	Dark Room	82	>65	Female	No	No	Yes	No	0	No	Yes	0	0	0	Moderate	High noise level	15	1	Yes	137	1	No	Moderate dose	Moderate acute nursing care	11	1	Yes	2	2	8	1	Alive	Moderate to Low	High noise level	Moderate to Low dose	Moderate to Low acute nursing care	0
168	Dark Room	80	>65	Female	No	No	Yes	No	0	No	No	0	0	0	Moderate	High noise level	14	1	Yes	277	0	No	Moderate dose	Moderate acute nursing care	11	1	Yes	2	2	16	0	Alive	Moderate to Low	High noise level	Moderate to Low dose	Moderate to Low acute nursing care	0
169	Dark Room	70	>65	Male	No	No	Yes	No	0	No	No	0	0	0	Moderate	High noise level	16	0	Yes	81	1	Yes	Low dose	Moderate acute nursing care	10	1	Yes	2	2	7	1	Alive	Moderate to Low	High noise level	Moderate to Low dose	Moderate to Low acute nursing care	0
170	Dark Room	68	>65	Male	No	No	Yes	No	0	No	No	0	0	0	Moderate	High noise level	17	0	Yes	179	1	No	High dose	Low acute nursing care	11	1	Yes	2	2	18	0	Alive	Moderate to Low	High noise level	High dose	Moderate to Low acute nursing care	0
171	Dark Room	70	>65	Female	No	No	Yes	No	0	No	No	0	0	0	Moderate	High noise level	15	1	Yes	109	1	No	Low dose	Low acute nursing care	10	1	Yes	2	2	25	0	Alive	Moderate to Low	High noise level	Moderate to Low dose	Moderate to Low acute nursing care	0
172	Dark Room	73	>65	Male	No	No	Yes	No	0	No	No	0	0	0	Low	High noise level	15	1	Yes	347	0	Yes	Moderate dose	Moderate acute nursing care	11	1	Yes	2	2	19	0	Alive	Moderate to Low	High noise level	Moderate to Low dose	Moderate to Low acute nursing care	0
173	Dark Room	73	>65	Male	No	No	Yes	No	0	No	Yes	0	0	Yes	Low	High noise level	14	1	Yes	347	0	Yes	Moderate dose	Low acute nursing care	11	1	Yes	2	2	18	0	Alive	Moderate to Low	High noise level	Moderate to Low dose	Moderate to Low acute nursing care	0
174	Dark Room	68	>65	Male	Yes	No	Yes	No	0	No	Yes	Yes	Yes	Yes	Moderate	Low noise level	17	0	Yes	180	1	No	Moderate dose	Low acute nursing care	11	1	Yes	2	2	17	0	Alive	Moderate to Low	Moderate to Low noise level	Moderate to Low dose	Moderate to Low acute nursing care	0
175	Dark Room	75	>65	Male	Yes	No	No	No	0	No	No	Yes	0	Yes	Moderate	Moderate noise level	21	0	Yes	362	0	No	High dose	Low acute nursing care	10	1	Yes	2	2	12	1	Alive	Moderate to Low	Moderate to Low noise level	High dose	Moderate to Low acute nursing care	0
176	Dark Room	73	>65	Male	Yes	No	No	No	0	No	Yes	Yes	0	Yes	Low	Moderate noise level	15	1	Yes	208	1	Yes	Moderate dose	Low acute nursing care	11	1	Yes	2	2	19	0	Alive	Moderate to Low	Moderate to Low noise level	Moderate to Low dose	Moderate to Low acute nursing care	0
177	Dark Room	82	>65	Female	No	No	Yes	No	0	No	Yes	0	0	0	Moderate	Moderate noise level	13	1	Yes	137	1	No	Moderate dose	High acute nursing care	11	1	Yes	2	2	18	0	Alive	Moderate to Low	Moderate to Low noise level	Moderate to Low dose	High acute nursing care	0
178	Dark Room	76	>65	Female	No	No	Yes	No	0	No	Yes	0	0	0	Moderate	Moderate noise level	15	1	Yes	277	0	Yes	High dose	Moderate acute nursing care	10	1	Yes	2	2	18	0	Alive	Moderate to Low	Moderate to Low noise level	High dose	Moderate to Low acute nursing care	0
179	Dark Room	70	>65	Male	No	No	Yes	No	0	No	No	0	0	0	Moderate	Moderate noise level	16	0	Yes	81	1	No	Low dose	High acute nursing care	10	1	Yes	2	2	9	1	Alive	Moderate to Low	Moderate to Low noise level	Moderate to Low dose	High acute nursing care	0
180	Dark Room	70	>65	Male	No	No	Yes	No	0	No	No	0	0	0	Moderate	Low noise level	17	0	Yes	81	1	Yes	Low dose	High acute nursing care	10	1	Yes	2	2	7	1	Alive	Moderate to Low	Moderate to Low noise level	Moderate to Low dose	High acute nursing care	0
181	Dark Room	76	>65	Female	No	No	Yes	No	0	No	Yes	Yes	0	Yes	Moderate	Moderate noise level	14	1	Yes	278	0	Yes	Moderate dose	Moderate acute nursing care	10	1	Yes	2	2	10	1	Alive	Moderate to Low	Moderate to Low noise level	Moderate to Low dose	Moderate to Low acute nursing care	0
182	Dark Room	59	<65	Male	No	No	No	No	0	No	Yes	0	0	0	Moderate	Moderate noise level	15	1	Yes	263	0	No	Moderate dose	Moderate acute nursing care	10	1	Yes	2	2	32	0	Alive	Moderate to Low	Moderate to Low noise level	Moderate to Low dose	Moderate to Low acute nursing care	0
183	Dark Room	75	>65	Male	No	No	No	No	0	No	Yes	0	0	0	Moderate	Moderate noise level	16	0	Yes	249	1	Yes	Low dose	Low acute nursing care	10	1	Yes	2	2	20	0	Alive	Moderate to Low	Moderate to Low noise level	Moderate to Low dose	Moderate to Low acute nursing care	0
184	Dark Room	84	>65	Male	No	No	No	No	0	No	No	0	0	0	Moderate	Moderate noise level	15	1	Yes	109	1	Yes	Low dose	Moderate acute nursing care	11	1	Yes	2	2	21	0	Alive	Moderate to Low	Moderate to Low noise level	Moderate to Low dose	Moderate to Low acute nursing care	0
185	Dark Room	82	>65	Female	No	No	No	No	0	No	No	0	0	0	Moderate	Low noise level	17	0	Yes	333	0	No	Low dose	Low acute nursing care	10	1	Yes	2	2	24	0	Alive	Moderate to Low	Moderate to Low noise level	Moderate to Low dose	Moderate to Low acute nursing care	0
186	Light Room	51	<65	Female	No	Yes	Yes	No	0	No	Yes	0	0	0	Moderate	High noise level	12	1	Yes	263	0	No	Moderate dose	Moderate acute nursing care	11	1	Yes	2	2	21	0	Death	Moderate to Low	High noise level	Moderate to Low dose	Moderate to Low acute nursing care	1
187	Light Room	79	>65	Female	No	No	Yes	No	0	No	Yes	0	0	Yes	Moderate	High noise level	15	1	Yes	375	0	Yes	Low dose	Moderate acute nursing care	11	1	Yes	2	2	16	0	Death	Moderate to Low	High noise level	Moderate to Low dose	Moderate to Low acute nursing care	1
188	Light Room	65	<65	Male	No	No	Yes	No	0	No	Yes	0	0	0	High	Moderate noise level	16	0	Yes	277	0	Yes	High dose	Moderate acute nursing care	10	1	Yes	2	2	63	0	Death	High	Moderate to Low noise level	High dose	Moderate to Low acute nursing care	1
189	Light Room	69	>65	Female	Yes	Yes	Yes	Yes	Cardiovascular disease	No	No	Yes	0	Yes	High	High noise level	14	1	Yes	292	0	No	High dose	Low acute nursing care	10	1	Yes	2	2	10	1	Alive	High	High noise level	High dose	Moderate to Low acute nursing care	0
190	Light Room	84	>65	Male	Yes	No	Yes	No	0	No	Yes	Yes	Yes	Yes	Moderate	High noise level	15	1	Yes	222	1	No	Moderate dose	Moderate acute nursing care	11	1	Yes	2	2	19	0	Alive	Moderate to Low	High noise level	Moderate to Low dose	Moderate to Low acute nursing care	0
191	Light Room	54	<65	Male	No	Yes	Yes	No	0	No	Yes	0	0	0	Moderate	High noise level	13	1	Yes	417	0	No	High dose	Low acute nursing care	10	1	Yes	2	2	8	1	Alive	Moderate to Low	High noise level	High dose	Moderate to Low acute nursing care	0
192	Light Room	79	>65	Female	No	No	Yes	No	0	No	Yes	0	0	0	Moderate	High noise level	15	1	Yes	375	0	Yes	Low dose	Moderate acute nursing care	11	1	Yes	2	2	9	1	Alive	Moderate to Low	High noise level	Moderate to Low dose	Moderate to Low acute nursing care	0
193	Light Room	54	<65	Female	No	No	Yes	Yes	Cardiovascular disease	No	No	0	0	Yes	Moderate	High noise level	16	0	Yes	263	0	No	Moderate dose	Moderate acute nursing care	10	1	Yes	2	2	10	1	Alive	Moderate to Low	High noise level	Moderate to Low dose	Moderate to Low acute nursing care	0
194	Light Room	65	<65	Male	No	No	Yes	No	0	No	Yes	0	0	0	High	Low noise level	16	0	Yes	277	0	No	Low dose	Moderate acute nursing care	10	1	Yes	2	2	12	1	Alive	High	Moderate to Low noise level	Moderate to Low dose	Moderate to Low acute nursing care	0
195	Light Room	78	>65	Female	No	No	Yes	No	0	No	No	0	0	0	High	Moderate noise level	14	1	0	95	1	No	High dose	High acute nursing care	11	1	Yes	2	2	10	1	Alive	High	Moderate to Low noise level	High dose	High acute nursing care	0
196	Light Room	54	<65	Male	Yes	Yes	No	No	0	No	No	Yes	0	Yes	Moderate	Moderate noise level	12	1	Yes	418	0	Yes	High dose	High acute nursing care	10	1	Yes	2	2	4	1	Alive	Moderate to Low	Moderate to Low noise level	High dose	High acute nursing care	0
197	Light Room	66	>65	Male	Yes	No	No	Yes	Cardiovascular disease	No	No	Yes	Yes	Yes	Moderate	Moderate noise level	16	0	Yes	278	0	No	Moderate dose	High acute nursing care	10	1	Yes	2	2	23	0	Alive	Moderate to Low	Moderate to Low noise level	Moderate to Low dose	High acute nursing care	0
198	Light Room	50	<65	Male	No	Yes	Yes	No	0	No	Yes	0	0	0	Low	Moderate noise level	22	0	Yes	347	0	No	High dose	High acute nursing care	11	1	Yes	2	2	29	0	Alive	Moderate to Low	Moderate to Low noise level	High dose	High acute nursing care	0
199	Light Room	50	<65	Male	No	Yes	Yes	No	0	No	Yes	0	0	Yes	Low	Low noise level	22	0	Yes	347	0	Yes	High dose	Moderate acute nursing care	11	1	Yes	2	2	11	1	Alive	Moderate to Low	Moderate to Low noise level	High dose	Moderate to Low acute nursing care	0
200	Light Room	78	>65	Male	No	No	Yes	No	0	No	Yes	0	0	0	Moderate	Low noise level	14	1	Yes	333	0	Yes	Low dose	Moderate acute nursing care	10	1	Yes	2	2	17	0	Alive	Moderate to Low	Moderate to Low noise level	Moderate to Low dose	Moderate to Low acute nursing care	0
201	Light Room	81	>65	Female	No	No	Yes	No	0	No	No	0	0	0	Moderate	Moderate noise level	14	1	Yes	333	0	No	Moderate dose	High acute nursing care	11	1	Yes	2	2	10	1	Alive	Moderate to Low	Moderate to Low noise level	Moderate to Low dose	High acute nursing care	0
202	Light Room	67	>65	Female	No	No	Yes	Yes	Cardiovascular disease	No	No	0	0	Yes	Moderate	Low noise level	15	1	Yes	291	0	No	Low dose	Moderate acute nursing care	10	1	Yes	2	2	24	0	Alive	Moderate to Low	Moderate to Low noise level	Moderate to Low dose	Moderate to Low acute nursing care	0
203	Light Room	54	<65	Female	No	No	Yes	Yes	Cardiovascular disease	No	No	0	0	Yes	Low	Low noise level	17	0	Yes	263	0	Yes	Moderate dose	Low acute nursing care	10	1	Yes	2	2	16	0	Alive	Moderate to Low	Moderate to Low noise level	Moderate to Low dose	Moderate to Low acute nursing care	0
204	Light Room	53	<65	Female	No	No	No	Yes	Cardiovascular disease	No	Yes	0	0	0	Moderate	Moderate noise level	15	1	Yes	263	0	Yes	Low dose	Moderate acute nursing care	10	1	Yes	2	2	17	0	Alive	Moderate to Low	Moderate to Low noise level	Moderate to Low dose	Moderate to Low acute nursing care	0
205	Light Room	68	>65	Female	No	No	No	Yes	Cardiovascular disease	No	No	0	0	0	Moderate	Moderate noise level	15	1	Yes	291	0	No	Moderate dose	Moderate acute nursing care	10	1	Yes	2	2	13	1	Alive	Moderate to Low	Moderate to Low noise level	Moderate to Low dose	Moderate to Low acute nursing care	0
206	Light Room	87	>65	Female	No	No	No	No	0	No	No	0	0	Yes	Low	Low noise level	14	1	Yes	95	1	No	High dose	Low acute nursing care	10	1	Yes	2	2	2	1	Alive	Moderate to Low	Moderate to Low noise level	High dose	Moderate to Low acute nursing care	0
207	Dark Room	80	>65	Female	No	No	Yes	No	0	No	No	0	0	0	Moderate	High noise level	14	1	Yes	109	1	No	High dose	Moderate acute nursing care	12	1	Yes	3	3	13	1	Death	Moderate to Low	High noise level	High dose	Moderate to Low acute nursing care	1
208	Dark Room	75	>65	Male	Yes	No	Yes	No	0	No	No	Yes	Yes	Yes	Moderate	Moderate noise level	18	0	Yes	306	0	No	Low dose	High acute nursing care	11	1	Yes	3	3	31	0	Death	Moderate to Low	Moderate to Low noise level	Moderate to Low dose	High acute nursing care	1
209	Dark Room	50	<65	Male	No	No	Yes	No	0	No	Yes	0	0	0	Moderate	Moderate noise level	21	0	Yes	207	1	No	Low dose	High acute nursing care	9	1	Yes	3	3	15	1	Death	Moderate to Low	Moderate to Low noise level	Moderate to Low dose	High acute nursing care	1
210	Dark Room	84	>65	Male	No	No	Yes	No	0	No	Yes	0	0	0	High	High noise level	14	1	Yes	347	0	Yes	Low dose	Moderate acute nursing care	12	1	Yes	3	3	26	0	Alive	High	High noise level	Moderate to Low dose	Moderate to Low acute nursing care	0
211	Dark Room	59	<65	Female	Yes	No	Yes	No	0	No	Yes	Yes	0	Yes	Moderate	High noise level	13	1	Yes	264	0	No	Moderate dose	High acute nursing care	11	1	Yes	3	3	26	0	Alive	Moderate to Low	High noise level	Moderate to Low dose	High acute nursing care	0
212	Dark Room	56	<65	Male	Yes	No	Yes	Yes	Chronic liver disease	Yes	No	Yes	0	Yes	Moderate	High noise level	15	1	Yes	264	0	No	Low dose	High acute nursing care	14	1	Yes	3	3	11	1	Alive	Moderate to Low	High noise level	Moderate to Low dose	High acute nursing care	0
213	Dark Room	50	<65	Male	No	No	Yes	No	0	No	Yes	0	0	0	Moderate	High noise level	20	0	Yes	207	1	No	Low dose	High acute nursing care	9	1	Yes	3	3	22	0	Alive	Moderate to Low	High noise level	Moderate to Low dose	High acute nursing care	0
214	Dark Room	60	<65	Female	No	No	Yes	No	0	No	Yes	0	0	0	Moderate	High noise level	14	1	Yes	403	0	No	Moderate dose	Moderate acute nursing care	12	1	Yes	3	3	8	1	Alive	Moderate to Low	High noise level	Moderate to Low dose	Moderate to Low acute nursing care	0
215	Dark Room	84	>65	Female	No	No	Yes	No	0	No	Yes	0	0	0	Moderate	High noise level	17	0	Yes	431	0	No	Low dose	Moderate acute nursing care	12	1	Yes	3	3	19	0	Alive	Moderate to Low	High noise level	Moderate to Low dose	Moderate to Low acute nursing care	0
216	Dark Room	80	>65	Female	No	No	Yes	No	0	No	No	0	0	0	Moderate	High noise level	21	0	Yes	109	1	No	Moderate dose	Moderate acute nursing care	12	1	Yes	3	3	10	1	Alive	Moderate to Low	High noise level	Moderate to Low dose	Moderate to Low acute nursing care	0
217	Dark Room	84	>65	Male	No	No	Yes	No	0	No	Yes	0	0	Yes	High	Moderate noise level	15	1	Yes	347	0	Yes	High dose	Moderate acute nursing care	12	1	Yes	3	3	10	1	Alive	High	Moderate to Low noise level	High dose	Moderate to Low acute nursing care	0
218	Dark Room	80	>65	Female	Yes	No	Yes	No	0	No	No	Yes	0	Yes	Moderate	Low noise level	15	1	Yes	110	1	No	Moderate dose	Moderate acute nursing care	12	1	Yes	3	3	14	1	Alive	Moderate to Low	Moderate to Low noise level	Moderate to Low dose	Moderate to Low acute nursing care	0
219	Dark Room	56	<65	Male	Yes	No	No	No	0	No	Yes	Yes	0	Yes	Moderate	Moderate noise level	13	1	Yes	110	1	No	High dose	High acute nursing care	12	1	Yes	3	3	5	1	Alive	Moderate to Low	Moderate to Low noise level	High dose	High acute nursing care	0
220	Dark Room	76	>65	Male	Yes	No	No	No	0	No	Yes	Yes	Yes	Yes	Moderate	Moderate noise level	16	0	Yes	96	1	Yes	Moderate dose	Low acute nursing care	11	1	Yes	3	3	12	1	Alive	Moderate to Low	Moderate to Low noise level	Moderate to Low dose	Moderate to Low acute nursing care	0
221	Dark Room	50	<65	Male	No	No	Yes	No	0	No	Yes	0	0	0	Moderate	Low noise level	21	0	Yes	431	0	Yes	Moderate dose	Moderate acute nursing care	9	1	Yes	3	3	21	0	Alive	Moderate to Low	Moderate to Low noise level	Moderate to Low dose	Moderate to Low acute nursing care	0
222	Dark Room	50	<65	Male	No	No	Yes	No	0	No	No	0	0	Yes	Moderate	Moderate noise level	21	0	Yes	431	0	Yes	Moderate dose	Moderate acute nursing care	9	1	Yes	3	3	10	1	Alive	Moderate to Low	Moderate to Low noise level	Moderate to Low dose	Moderate to Low acute nursing care	0
223	Dark Room	56	<65	Male	No	No	Yes	No	0	No	Yes	0	0	0	Low	Low noise level	21	0	Yes	109	1	No	High dose	Moderate acute nursing care	12	1	Yes	3	3	15	1	Alive	Moderate to Low	Moderate to Low noise level	High dose	Moderate to Low acute nursing care	0
224	Light Room	55	<65	Female	No	No	Yes	Yes	Brain cancer	Yes	No	0	0	Yes	High	High noise level	13	1	Yes	333	0	No	Moderate dose	Moderate acute nursing care	9	1	Yes	3	3	14	1	Death	High	High noise level	Moderate to Low dose	Moderate to Low acute nursing care	1
225	Light Room	54	<65	Female	No	Yes	Yes	No	0	No	Yes	0	0	0	Low	High noise level	16	0	Yes	263	0	Yes	Low dose	Low acute nursing care	11	1	Yes	3	3	19	0	Death	Moderate to Low	High noise level	Moderate to Low dose	Moderate to Low acute nursing care	1
226	Light Room	87	>65	Female	No	No	Yes	No	0	No	No	0	0	0	Moderate	High noise level	16	0	Yes	361	0	Yes	High dose	Moderate acute nursing care	11	1	Yes	3	3	6	1	Death	Moderate to Low	High noise level	High dose	Moderate to Low acute nursing care	1
227	Light Room	80	>65	Male	No	Yes	Yes	No	0	No	Yes	0	0	0	Moderate	Moderate noise level	14	1	Yes	347	0	Yes	High dose	Moderate acute nursing care	9	1	Yes	3	3	6	1	Death	Moderate to Low	Moderate to Low noise level	High dose	Moderate to Low acute nursing care	1
228	Light Room	80	>65	Male	No	Yes	Yes	No	0	No	Yes	0	0	Yes	Moderate	Low noise level	12	1	Yes	431	0	Yes	Moderate dose	Low acute nursing care	9	1	Yes	3	3	19	0	Death	Moderate to Low	Moderate to Low noise level	Moderate to Low dose	Moderate to Low acute nursing care	1
229	Light Room	85	>65	Female	No	No	Yes	No	0	No	No	0	0	0	Moderate	Moderate noise level	14	1	Yes	333	0	Yes	Moderate dose	High acute nursing care	12	1	Yes	3	3	21	0	Death	Moderate to Low	Moderate to Low noise level	Moderate to Low dose	High acute nursing care	1
230	Light Room	56	<65	Female	No	No	Yes	Yes	Gastrointestinal cancer	No	No	0	0	0	Moderate	Low noise level	14	1	Yes	375	0	No	Moderate dose	Low acute nursing care	9	1	Yes	3	3	16	0	Death	Moderate to Low	Moderate to Low noise level	Moderate to Low dose	Moderate to Low acute nursing care	1
231	Light Room	87	>65	Male	No	No	No	No	0	No	No	0	0	Yes	Moderate	Moderate noise level	12	1	Yes	389	0	Yes	Moderate dose	Low acute nursing care	11	1	Yes	3	3	25	0	Death	Moderate to Low	Moderate to Low noise level	Moderate to Low dose	Moderate to Low acute nursing care	1
232	Light Room	75	>65	Female	No	No	No	No	0	No	Yes	0	0	0	Low	Moderate noise level	13	1	Yes	375	0	No	High dose	Moderate acute nursing care	9	1	Yes	3	3	4	1	Death	Moderate to Low	Moderate to Low noise level	High dose	Moderate to Low acute nursing care	1
233	Light Room	75	>65	Female	No	Yes	No	No	0	No	Yes	0	0	0	High	High noise level	14	1	0	81	1	Yes	High dose	Moderate acute nursing care	12	1	Yes	3	3	8	1	Alive	High	High noise level	High dose	Moderate to Low acute nursing care	0
234	Light Room	55	<65	Female	No	No	Yes	Yes	Brain cancer	No	Yes	0	0	0	High	High noise level	15	1	Yes	333	0	Yes	High dose	High acute nursing care	9	1	Yes	3	3	16	0	Alive	High	High noise level	High dose	High acute nursing care	0
235	Light Room	84	>65	Female	Yes	No	Yes	No	0	No	Yes	Yes	0	Yes	Moderate	High noise level	14	1	Yes	124	1	Yes	Low dose	Moderate acute nursing care	12	1	Yes	3	3	18	0	Alive	Moderate to Low	High noise level	Moderate to Low dose	Moderate to Low acute nursing care	0
236	Light Room	57	<65	Female	Yes	No	Yes	Yes	Gastrointestinal cancer	No	Yes	Yes	0	Yes	Moderate	High noise level	15	1	Yes	376	0	No	Low dose	Moderate acute nursing care	9	1	Yes	3	3	17	0	Alive	Moderate to Low	High noise level	Moderate to Low dose	Moderate to Low acute nursing care	0
237	Light Room	56	<65	Female	Yes	No	Yes	Yes	Gastrointestinal cancer	No	No	Yes	0	Yes	Low	High noise level	14	1	Yes	376	0	No	Low dose	Low acute nursing care	9	1	Yes	3	3	19	0	Alive	Moderate to Low	High noise level	Moderate to Low dose	Moderate to Low acute nursing care	0
238	Light Room	85	>65	Female	Yes	No	Yes	No	0	No	No	Yes	Yes	Yes	Low	High noise level	16	0	Yes	446	0	No	Low dose	High acute nursing care	12	1	Yes	3	3	21	0	Alive	Moderate to Low	High noise level	Moderate to Low dose	High acute nursing care	0
239	Light Room	87	>65	Female	Yes	No	No	No	0	No	Yes	Yes	Yes	Yes	Moderate	High noise level	16	0	Yes	362	0	Yes	High dose	Moderate acute nursing care	11	1	Yes	3	3	9	1	Alive	Moderate to Low	High noise level	High dose	Moderate to Low acute nursing care	0
240	Light Room	80	>65	Male	No	Yes	Yes	No	0	No	Yes	0	0	0	Moderate	High noise level	15	1	Yes	347	0	Yes	Moderate dose	Low acute nursing care	9	1	Yes	3	3	12	1	Alive	Moderate to Low	High noise level	Moderate to Low dose	Moderate to Low acute nursing care	0
241	Light Room	80	>65	Male	No	Yes	Yes	No	0	No	Yes	0	0	0	Moderate	High noise level	13	1	Yes	431	0	Yes	Low dose	Low acute nursing care	9	1	Yes	3	3	21	0	Alive	Moderate to Low	High noise level	Moderate to Low dose	Moderate to Low acute nursing care	0
242	Light Room	53	<65	Male	No	Yes	Yes	No	0	No	No	0	0	0	Moderate	High noise level	14	1	0	221	1	No	Moderate dose	Moderate acute nursing care	12	1	Yes	3	3	15	1	Alive	Moderate to Low	High noise level	Moderate to Low dose	Moderate to Low acute nursing care	0
243	Light Room	53	<65	Male	Yes	Yes	Yes	No	0	No	No	Yes	Yes	Yes	Moderate	Low noise level	15	1	Yes	222	1	No	Moderate dose	High acute nursing care	12	1	Yes	3	3	5	1	Alive	Moderate to Low	Moderate to Low noise level	Moderate to Low dose	High acute nursing care	0
244	Light Room	53	<65	Male	No	Yes	Yes	No	0	No	Yes	0	0	0	Moderate	Low noise level	15	1	Yes	221	1	No	Moderate dose	Moderate acute nursing care	12	1	Yes	3	3	22	0	Alive	Moderate to Low	Moderate to Low noise level	Moderate to Low dose	Moderate to Low acute nursing care	0
245	Light Room	57	<65	Female	No	No	Yes	Yes	Gastrointestinal cancer	No	Yes	0	0	0	Moderate	Low noise level	14	1	Yes	375	0	No	Moderate dose	Low acute nursing care	9	1	Yes	3	3	54	0	Alive	Moderate to Low	Moderate to Low noise level	Moderate to Low dose	Moderate to Low acute nursing care	0
246	Light Room	85	>65	Female	No	No	Yes	No	0	No	No	0	0	0	Moderate	Low noise level	15	1	Yes	445	0	Yes	Moderate dose	High acute nursing care	12	1	Yes	3	3	11	1	Alive	Moderate to Low	Moderate to Low noise level	Moderate to Low dose	High acute nursing care	0
247	Light Room	55	<65	Female	No	No	No	Yes	arthritis	Yes	Yes	0	0	0	Moderate	Moderate noise level	18	0	Yes	263	0	No	Moderate dose	Low acute nursing care	9	1	Yes	3	3	12	1	Alive	Moderate to Low	Moderate to Low noise level	Moderate to Low dose	Moderate to Low acute nursing care	0
248	Light Room	57	<65	Female	No	No	No	Yes	Gastrointestinal cancer	No	Yes	0	0	0	Moderate	Low noise level	14	1	Yes	375	0	Yes	Moderate dose	Low acute nursing care	9	1	Yes	3	3	15	1	Alive	Moderate to Low	Moderate to Low noise level	Moderate to Low dose	Moderate to Low acute nursing care	0
249	Light Room	55	<65	Female	No	No	No	Yes	Brain cancer	Yes	Yes	0	0	0	Moderate	Low noise level	15	1	Yes	333	0	No	Moderate dose	Low acute nursing care	9	1	Yes	3	3	9	1	Alive	Moderate to Low	Moderate to Low noise level	Moderate to Low dose	Moderate to Low acute nursing care	0
250	Light Room	87	>65	Female	No	No	No	No	0	No	No	0	0	0	Moderate	Moderate noise level	16	0	Yes	361	0	No	Moderate dose	Moderate acute nursing care	11	1	Yes	3	3	16	0	Alive	Moderate to Low	Moderate to Low noise level	Moderate to Low dose	Moderate to Low acute nursing care	0
251	Light Room	75	>65	Female	No	No	No	No	0	No	Yes	0	0	0	Low	Low noise level	12	1	Yes	375	0	No	High dose	Low acute nursing care	9	1	Yes	3	3	12	1	Alive	Moderate to Low	Moderate to Low noise level	High dose	Moderate to Low acute nursing care	0
252	Dark Room	78	>65	Female	Yes	No	Yes	No	0	No	No	Yes	Yes	Yes	Low	High noise level	14	1	Yes	250	1	No	Moderate dose	Low acute nursing care	12	1	Yes	4	4	16	0	Death	Moderate to Low	High noise level	Moderate to Low dose	Moderate to Low acute nursing care	1
253	Dark Room	77	>65	Male	No	No	Yes	No	0	No	Yes	0	0	0	Moderate	High noise level	12	1	Yes	403	0	No	Moderate dose	Moderate acute nursing care	12	1	Yes	4	4	12	1	Death	Moderate to Low	High noise level	Moderate to Low dose	Moderate to Low acute nursing care	1
254	Dark Room	77	>65	Male	No	No	Yes	No	0	No	Yes	0	0	0	Moderate	High noise level	13	1	Yes	403	0	No	Moderate dose	Moderate acute nursing care	12	1	Yes	4	4	14	1	Death	Moderate to Low	High noise level	Moderate to Low dose	Moderate to Low acute nursing care	1
255	Dark Room	78	>65	Female	No	No	Yes	No	0	No	No	0	0	0	Moderate	High noise level	15	1	Yes	361	0	No	High dose	Moderate acute nursing care	12	1	Yes	4	4	7	1	Death	Moderate to Low	High noise level	High dose	Moderate to Low acute nursing care	1
256	Dark Room	56	<65	Male	No	No	No	No	0	No	Yes	0	0	Yes	High	Moderate noise level	15	1	Yes	375	0	No	Moderate dose	High acute nursing care	13	1	Yes	4	4	5	1	Death	High	Moderate to Low noise level	Moderate to Low dose	High acute nursing care	1
257	Dark Room	76	>65	Male	Yes	No	No	No	0	No	Yes	Yes	0	Yes	Moderate	Moderate noise level	17	0	Yes	334	0	Yes	Moderate dose	Moderate acute nursing care	12	1	Yes	4	4	29	0	Death	Moderate to Low	Moderate to Low noise level	Moderate to Low dose	Moderate to Low acute nursing care	1
258	Dark Room	78	>65	Female	No	No	Yes	No	0	No	Yes	0	0	0	Moderate	Moderate noise level	15	1	Yes	81	1	Yes	Moderate dose	Moderate acute nursing care	12	1	Yes	4	4	13	1	Death	Moderate to Low	Moderate to Low noise level	Moderate to Low dose	Moderate to Low acute nursing care	1
259	Dark Room	75	>65	Male	No	No	Yes	No	0	No	Yes	0	0	0	Moderate	Low noise level	14	1	Yes	333	0	Yes	Moderate dose	Moderate acute nursing care	12	1	Yes	4	4	7	1	Death	Moderate to Low	Moderate to Low noise level	Moderate to Low dose	Moderate to Low acute nursing care	1
260	Dark Room	60	<65	Female	No	No	Yes	No	0	No	Yes	0	0	0	Moderate	Low noise level	14	1	Yes	277	0	Yes	Moderate dose	Moderate acute nursing care	12	1	Yes	4	4	17	0	Death	Moderate to Low	Moderate to Low noise level	Moderate to Low dose	Moderate to Low acute nursing care	1
261	Dark Room	58	<65	Female	No	No	No	No	0	No	Yes	0	0	0	Moderate	Moderate noise level	21	0	Yes	235	1	Yes	Moderate dose	Low acute nursing care	9	1	Yes	4	4	7	1	Death	Moderate to Low	Moderate to Low noise level	Moderate to Low dose	Moderate to Low acute nursing care	1
262	Dark Room	65	<65	Male	No	No	No	No	0	No	Yes	0	0	0	Moderate	Low noise level	15	1	Yes	263	0	No	Low dose	Moderate acute nursing care	13	1	Yes	4	4	13	1	Death	Moderate to Low	Moderate to Low noise level	Moderate to Low dose	Moderate to Low acute nursing care	1
263	Dark Room	58	<65	Female	No	No	No	No	0	No	Yes	0	0	Yes	Moderate	Moderate noise level	14	1	Yes	361	0	No	Moderate dose	High acute nursing care	9	1	Yes	4	4	24	0	Death	Moderate to Low	Moderate to Low noise level	Moderate to Low dose	High acute nursing care	1
264	Dark Room	85	>65	Male	No	No	Yes	No	0	No	No	0	0	0	High	High noise level	13	1	Yes	95	1	Yes	Moderate dose	Low acute nursing care	13	1	Yes	4	4	19	0	Alive	High	High noise level	Moderate to Low dose	Moderate to Low acute nursing care	0
265	Dark Room	50	<65	Male	No	No	Yes	No	0	No	Yes	0	0	0	Moderate	High noise level	21	0	Yes	277	0	Yes	Moderate dose	Moderate acute nursing care	12	1	Yes	4	4	13	1	Alive	Moderate to Low	High noise level	Moderate to Low dose	Moderate to Low acute nursing care	0
266	Dark Room	56	<65	Female	No	No	Yes	No	0	No	Yes	0	0	0	Moderate	High noise level	13	1	Yes	417	0	No	Moderate dose	Moderate acute nursing care	13	1	Yes	4	4	19	0	Alive	Moderate to Low	High noise level	Moderate to Low dose	Moderate to Low acute nursing care	0
267	Dark Room	60	<65	Female	No	No	Yes	No	0	No	Yes	0	0	0	Moderate	High noise level	15	1	Yes	277	0	Yes	Moderate dose	Low acute nursing care	12	1	Yes	4	4	18	0	Alive	Moderate to Low	High noise level	Moderate to Low dose	Moderate to Low acute nursing care	0
268	Dark Room	60	<65	Female	No	No	Yes	No	0	No	No	0	0	0	Moderate	High noise level	19	0	Yes	277	0	No	Moderate dose	High acute nursing care	12	1	Yes	4	4	5	1	Alive	Moderate to Low	High noise level	Moderate to Low dose	High acute nursing care	0
269	Dark Room	78	>65	Male	No	No	Yes	No	0	No	No	0	0	0	Moderate	High noise level	17	0	Yes	123	1	Yes	Moderate dose	Moderate acute nursing care	13	1	Yes	4	4	28	0	Alive	Moderate to Low	High noise level	Moderate to Low dose	Moderate to Low acute nursing care	0
270	Dark Room	72	>65	Female	No	No	Yes	No	0	No	No	0	0	0	Moderate	High noise level	19	0	Yes	137	1	No	Moderate dose	Moderate acute nursing care	12	1	Yes	4	4	13	1	Alive	Moderate to Low	High noise level	Moderate to Low dose	Moderate to Low acute nursing care	0
271	Dark Room	78	>65	Male	No	No	Yes	No	0	No	No	0	0	0	Moderate	High noise level	17	0	Yes	123	1	No	Moderate dose	Moderate acute nursing care	13	1	Yes	4	4	25	0	Alive	Moderate to Low	High noise level	Moderate to Low dose	Moderate to Low acute nursing care	0
272	Dark Room	73	>65	Female	No	No	Yes	No	0	No	Yes	0	0	Yes	Moderate	High noise level	14	1	0	137	1	No	Moderate dose	High acute nursing care	12	1	Yes	4	4	13	1	Alive	Moderate to Low	High noise level	Moderate to Low dose	High acute nursing care	0
273	Dark Room	50	<65	Male	No	No	Yes	No	0	No	Yes	0	0	Yes	Moderate	High noise level	21	0	Yes	277	0	No	Low dose	Moderate acute nursing care	12	1	Yes	4	4	29	0	Alive	Moderate to Low	High noise level	Moderate to Low dose	Moderate to Low acute nursing care	0
274	Dark Room	78	>65	Female	No	No	Yes	No	0	No	Yes	0	0	0	Low	High noise level	15	1	Yes	249	1	Yes	Moderate dose	Low acute nursing care	12	1	Yes	4	4	19	0	Alive	Moderate to Low	High noise level	Moderate to Low dose	Moderate to Low acute nursing care	0
275	Dark Room	72	>65	Female	Yes	No	No	No	0	No	Yes	Yes	0	Yes	High	Moderate noise level	18	0	Yes	138	1	No	Low dose	Moderate acute nursing care	12	1	Yes	4	4	18	0	Alive	High	Moderate to Low noise level	Moderate to Low dose	Moderate to Low acute nursing care	0
276	Dark Room	84	>65	Male	No	No	Yes	No	0	No	No	0	0	0	High	Moderate noise level	15	1	Yes	95	1	No	High dose	Moderate acute nursing care	13	1	Yes	4	4	11	1	Alive	High	Moderate to Low noise level	High dose	Moderate to Low acute nursing care	0
277	Dark Room	75	>65	Male	Yes	No	Yes	No	0	No	Yes	Yes	0	Yes	Moderate	Moderate noise level	13	1	Yes	334	0	Yes	Moderate dose	High acute nursing care	12	1	Yes	4	4	16	0	Alive	Moderate to Low	Moderate to Low noise level	Moderate to Low dose	High acute nursing care	0
278	Dark Room	60	<65	Female	Yes	No	Yes	No	0	No	Yes	Yes	Yes	Yes	Moderate	Moderate noise level	16	0	Yes	278	0	Yes	Moderate dose	Moderate acute nursing care	12	1	Yes	4	4	5	1	Alive	Moderate to Low	Moderate to Low noise level	Moderate to Low dose	Moderate to Low acute nursing care	0
279	Dark Room	65	<65	Male	Yes	No	No	No	0	No	Yes	Yes	0	Yes	Moderate	Moderate noise level	16	0	Yes	264	0	No	High dose	Moderate acute nursing care	13	1	Yes	4	4	11	1	Alive	Moderate to Low	Moderate to Low noise level	High dose	Moderate to Low acute nursing care	0
280	Dark Room	70	>65	Male	Yes	No	No	No	0	No	Yes	Yes	0	Yes	Moderate	Moderate noise level	13	1	Yes	334	0	Yes	Moderate dose	Moderate acute nursing care	12	1	Yes	4	4	8	1	Alive	Moderate to Low	Moderate to Low noise level	Moderate to Low dose	Moderate to Low acute nursing care	0
281	Dark Room	58	<65	Female	Yes	No	No	No	0	No	Yes	Yes	0	Yes	Moderate	Moderate noise level	21	0	Yes	236	1	Yes	Moderate dose	Moderate acute nursing care	9	1	Yes	4	4	18	0	Alive	Moderate to Low	Moderate to Low noise level	Moderate to Low dose	Moderate to Low acute nursing care	0
282	Dark Room	70	>65	Male	Yes	No	No	No	0	No	Yes	Yes	0	Yes	Moderate	Moderate noise level	14	1	Yes	334	0	No	Moderate dose	Low acute nursing care	12	1	Yes	4	4	12	1	Alive	Moderate to Low	Moderate to Low noise level	Moderate to Low dose	Moderate to Low acute nursing care	0
283	Dark Room	56	<65	Female	No	No	Yes	No	0	No	Yes	0	0	0	Moderate	Moderate noise level	14	1	Yes	417	0	No	Moderate dose	High acute nursing care	13	1	Yes	4	4	8	1	Alive	Moderate to Low	Moderate to Low noise level	Moderate to Low dose	High acute nursing care	0
284	Dark Room	56	<65	Female	No	No	Yes	No	0	No	Yes	0	0	0	Moderate	Moderate noise level	13	1	Yes	165	1	No	Moderate dose	High acute nursing care	13	1	Yes	4	4	5	1	Alive	Moderate to Low	Moderate to Low noise level	Moderate to Low dose	High acute nursing care	0
285	Dark Room	78	>65	Female	No	No	Yes	No	0	No	Yes	0	0	0	Moderate	Moderate noise level	14	1	Yes	361	0	No	High dose	Moderate acute nursing care	12	1	Yes	4	4	20	0	Alive	Moderate to Low	Moderate to Low noise level	High dose	Moderate to Low acute nursing care	0
286	Dark Room	78	>65	Female	No	No	Yes	No	0	No	No	0	0	0	Moderate	Moderate noise level	16	0	Yes	361	0	Yes	High dose	Moderate acute nursing care	12	1	Yes	4	4	10	1	Alive	Moderate to Low	Moderate to Low noise level	High dose	Moderate to Low acute nursing care	0
287	Dark Room	78	>65	Female	No	No	Yes	No	0	No	No	0	0	0	Moderate	Moderate noise level	16	0	Yes	361	0	No	High dose	Moderate acute nursing care	12	1	Yes	4	4	26	0	Alive	Moderate to Low	Moderate to Low noise level	High dose	Moderate to Low acute nursing care	0
288	Dark Room	75	>65	Male	No	No	Yes	No	0	No	No	0	0	0	Moderate	Low noise level	15	1	Yes	333	0	Yes	Low dose	High acute nursing care	12	1	Yes	4	4	4	1	Alive	Moderate to Low	Moderate to Low noise level	Moderate to Low dose	High acute nursing care	0
289	Dark Room	78	>65	Female	No	No	Yes	No	0	No	No	0	0	0	Moderate	Low noise level	14	1	Yes	81	1	Yes	Moderate dose	Low acute nursing care	12	1	Yes	4	4	17	0	Alive	Moderate to Low	Moderate to Low noise level	Moderate to Low dose	Moderate to Low acute nursing care	0
290	Dark Room	58	<65	Male	No	No	Yes	No	0	No	Yes	0	0	0	Low	Low noise level	21	0	Yes	277	0	No	Moderate dose	Moderate acute nursing care	9	1	Yes	4	4	14	1	Alive	Moderate to Low	Moderate to Low noise level	Moderate to Low dose	Moderate to Low acute nursing care	0
291	Dark Room	78	>65	Female	No	No	Yes	No	0	No	No	0	0	0	Low	Low noise level	16	0	Yes	249	1	No	Moderate dose	Low acute nursing care	12	1	Yes	4	4	15	1	Alive	Moderate to Low	Moderate to Low noise level	Moderate to Low dose	Moderate to Low acute nursing care	0
292	Dark Room	58	<65	Female	No	No	No	No	0	No	Yes	0	0	0	Moderate	Moderate noise level	15	1	Yes	263	0	No	Low dose	High acute nursing care	9	1	Yes	4	4	7	1	Alive	Moderate to Low	Moderate to Low noise level	Moderate to Low dose	High acute nursing care	0
293	Dark Room	58	<65	Female	No	No	No	No	0	No	Yes	0	0	0	Moderate	Moderate noise level	21	0	Yes	235	1	No	Moderate dose	Moderate acute nursing care	9	1	Yes	4	4	12	1	Alive	Moderate to Low	Moderate to Low noise level	Moderate to Low dose	Moderate to Low acute nursing care	0
294	Dark Room	58	<65	Female	No	No	No	No	0	No	Yes	0	0	0	Moderate	Moderate noise level	17	0	Yes	319	0	No	Moderate dose	Moderate acute nursing care	9	1	Yes	4	4	10	1	Alive	Moderate to Low	Moderate to Low noise level	Moderate to Low dose	Moderate to Low acute nursing care	0
295	Dark Room	70	>65	Male	No	No	No	No	0	No	Yes	0	0	0	Moderate	Moderate noise level	15	1	Yes	333	0	Yes	Low dose	Moderate acute nursing care	12	1	Yes	4	4	17	0	Alive	Moderate to Low	Moderate to Low noise level	Moderate to Low dose	Moderate to Low acute nursing care	0
296	Dark Room	65	<65	Male	No	No	No	No	0	No	Yes	0	0	0	Moderate	Moderate noise level	15	1	Yes	263	0	No	High dose	Low acute nursing care	13	1	Yes	4	4	16	0	Alive	Moderate to Low	Moderate to Low noise level	High dose	Moderate to Low acute nursing care	0
297	Dark Room	68	>65	Male	No	No	No	No	0	No	Yes	0	0	0	Moderate	Moderate noise level	12	1	Yes	235	1	No	Low dose	Low acute nursing care	9	1	Yes	4	4	23	0	Alive	Moderate to Low	Moderate to Low noise level	Moderate to Low dose	Moderate to Low acute nursing care	0
298	Dark Room	57	<65	Male	No	No	No	No	0	No	Yes	0	0	0	Moderate	Low noise level	13	1	Yes	221	1	No	Low dose	Moderate acute nursing care	9	1	Yes	4	4	13	1	Alive	Moderate to Low	Moderate to Low noise level	Moderate to Low dose	Moderate to Low acute nursing care	0
299	Dark Room	70	>65	Male	No	No	No	No	0	No	Yes	0	0	0	Moderate	Low noise level	16	0	Yes	221	1	No	Moderate dose	Low acute nursing care	12	1	Yes	4	4	13	1	Alive	Moderate to Low	Moderate to Low noise level	Moderate to Low dose	Moderate to Low acute nursing care	0
300	Dark Room	56	<65	Female	No	No	No	No	0	No	No	0	0	0	Moderate	Moderate noise level	14	1	Yes	417	0	No	Moderate dose	High acute nursing care	13	1	Yes	4	4	18	0	Alive	Moderate to Low	Moderate to Low noise level	Moderate to Low dose	High acute nursing care	0
301	Dark Room	58	<65	Female	No	No	No	No	0	No	No	0	0	0	Moderate	Moderate noise level	11	1	Yes	361	0	No	High dose	Moderate acute nursing care	9	1	Yes	4	4	28	0	Alive	Moderate to Low	Moderate to Low noise level	High dose	Moderate to Low acute nursing care	0
302	Light Room	80	>65	Female	No	Yes	Yes	No	0	No	Yes	0	0	0	Moderate	High noise level	13	1	Yes	431	0	Yes	Moderate dose	Moderate acute nursing care	13	1	Yes	4	4	10	1	Death	Moderate to Low	High noise level	Moderate to Low dose	Moderate to Low acute nursing care	1
303	Light Room	59	<65	Male	No	Yes	No	No	0	No	No	0	0	Yes	Moderate	High noise level	12	1	Yes	375	0	Yes	Moderate dose	Moderate acute nursing care	13	1	Yes	4	4	3	1	Death	Moderate to Low	High noise level	Moderate to Low dose	Moderate to Low acute nursing care	1
304	Light Room	81	>65	Female	No	No	Yes	No	0	No	Yes	0	0	0	Moderate	High noise level	14	1	Yes	123	1	No	Moderate dose	High acute nursing care	13	1	Yes	4	4	5	1	Death	Moderate to Low	High noise level	Moderate to Low dose	High acute nursing care	1
305	Light Room	62	<65	Female	No	No	Yes	Yes	Cardiovascular disease	No	Yes	0	0	0	Moderate	High noise level	14	1	Yes	319	0	No	Moderate dose	Low acute nursing care	12	1	Yes	4	4	14	1	Death	Moderate to Low	High noise level	Moderate to Low dose	Moderate to Low acute nursing care	1
306	Light Room	65	<65	Female	No	No	Yes	Yes	Cardiovascular disease	No	No	0	0	0	Moderate	High noise level	14	1	Yes	431	0	No	Moderate dose	Moderate acute nursing care	12	1	Yes	4	4	13	1	Death	Moderate to Low	High noise level	Moderate to Low dose	Moderate to Low acute nursing care	1
307	Light Room	84	>65	Male	No	No	Yes	No	0	No	Yes	0	0	Yes	High	Low noise level	14	1	Yes	333	0	Yes	Low dose	Low acute nursing care	13	1	Yes	4	4	13	1	Death	High	Moderate to Low noise level	Moderate to Low dose	Moderate to Low acute nursing care	1
308	Light Room	59	<65	Male	No	Yes	No	No	0	No	No	0	0	0	Moderate	Moderate noise level	21	0	Yes	375	0	No	Moderate dose	Moderate acute nursing care	13	1	Yes	4	4	10	1	Death	Moderate to Low	Moderate to Low noise level	Moderate to Low dose	Moderate to Low acute nursing care	1
309	Light Room	82	>65	Male	Yes	No	Yes	No	0	No	Yes	Yes	Yes	Yes	High	High noise level	12	1	Yes	348	0	No	High dose	Low acute nursing care	13	1	Yes	4	4	23	0	Alive	High	High noise level	High dose	Moderate to Low acute nursing care	0
310	Light Room	55	<65	Female	No	No	Yes	Yes	Brain cancer	Yes	Yes	0	0	0	High	High noise level	17	0	Yes	249	1	No	Low dose	Moderate acute nursing care	10	1	Yes	4	4	15	1	Alive	High	High noise level	Moderate to Low dose	Moderate to Low acute nursing care	0
311	Light Room	76	>65	Female	No	Yes	Yes	No	0	No	Yes	0	0	0	Moderate	High noise level	16	0	Yes	235	1	Yes	Moderate dose	Moderate acute nursing care	10	1	Yes	4	4	9	1	Alive	Moderate to Low	High noise level	Moderate to Low dose	Moderate to Low acute nursing care	0
312	Light Room	52	<65	Male	No	Yes	Yes	No	0	No	No	0	0	0	Moderate	High noise level	16	0	Yes	375	0	Yes	Moderate dose	Low acute nursing care	13	1	Yes	4	4	6	1	Alive	Moderate to Low	High noise level	Moderate to Low dose	Moderate to Low acute nursing care	0
313	Light Room	53	<65	Female	No	Yes	Yes	No	0	No	No	0	0	0	Low	High noise level	16	0	Yes	319	0	Yes	Moderate dose	Moderate acute nursing care	12	1	Yes	4	4	22	0	Alive	Moderate to Low	High noise level	Moderate to Low dose	Moderate to Low acute nursing care	0
314	Light Room	84	>65	Male	No	No	Yes	No	0	No	Yes	0	0	0	Moderate	High noise level	16	0	Yes	333	0	Yes	Low dose	Moderate acute nursing care	13	1	Yes	4	4	11	1	Alive	Moderate to Low	High noise level	Moderate to Low dose	Moderate to Low acute nursing care	0
315	Light Room	81	>65	Female	No	No	Yes	No	0	No	Yes	0	0	0	Moderate	High noise level	15	1	Yes	123	1	No	Low dose	Moderate acute nursing care	13	1	Yes	4	4	24	0	Alive	Moderate to Low	High noise level	Moderate to Low dose	Moderate to Low acute nursing care	0
316	Light Room	55	<65	Female	Yes	No	No	Yes	Hypertension	No	Yes	Yes	Yes	Yes	Moderate	Low noise level	15	1	Yes	250	1	No	Moderate dose	Moderate acute nursing care	10	1	Yes	4	4	22	0	Alive	Moderate to Low	Moderate to Low noise level	Moderate to Low dose	Moderate to Low acute nursing care	0
317	Light Room	76	>65	Female	No	Yes	Yes	No	0	No	Yes	0	0	0	Moderate	Low noise level	15	1	Yes	235	1	Yes	Moderate dose	Moderate acute nursing care	10	1	Yes	4	4	11	1	Alive	Moderate to Low	Moderate to Low noise level	Moderate to Low dose	Moderate to Low acute nursing care	0
318	Light Room	51	<65	Female	No	Yes	Yes	No	0	No	Yes	0	0	0	Low	Moderate noise level	15	1	Yes	417	0	Yes	Moderate dose	Moderate acute nursing care	13	1	Yes	4	4	10	1	Alive	Moderate to Low	Moderate to Low noise level	Moderate to Low dose	Moderate to Low acute nursing care	0
319	Light Room	53	<65	Female	No	Yes	Yes	No	0	No	No	0	0	0	Low	Low noise level	15	1	Yes	319	0	Yes	Moderate dose	Moderate acute nursing care	12	1	Yes	4	4	15	1	Alive	Moderate to Low	Moderate to Low noise level	Moderate to Low dose	Moderate to Low acute nursing care	0
320	Light Room	76	>65	Female	No	Yes	No	No	0	No	Yes	0	0	0	Moderate	Low noise level	16	0	Yes	235	1	No	Moderate dose	Moderate acute nursing care	10	1	Yes	4	4	21	0	Alive	Moderate to Low	Moderate to Low noise level	Moderate to Low dose	Moderate to Low acute nursing care	0
321	Light Room	76	>65	Female	No	No	No	No	0	No	Yes	0	0	0	Moderate	Moderate noise level	15	1	Yes	375	0	Yes	Low dose	Moderate acute nursing care	12	1	Yes	4	4	6	1	Alive	Moderate to Low	Moderate to Low noise level	Moderate to Low dose	Moderate to Low acute nursing care	0
322	Light Room	65	<65	Female	No	No	No	Yes	Cardiovascular disease	No	Yes	0	0	0	Moderate	Moderate noise level	14	1	Yes	431	0	No	Moderate dose	Low acute nursing care	12	1	Yes	4	4	20	0	Alive	Moderate to Low	Moderate to Low noise level	Moderate to Low dose	Moderate to Low acute nursing care	0
323	Light Room	55	<65	Female	No	No	No	Yes	Brain cancer	No	Yes	0	0	0	Moderate	Moderate noise level	16	0	Yes	249	1	No	High dose	Moderate acute nursing care	10	1	Yes	4	4	15	1	Alive	Moderate to Low	Moderate to Low noise level	High dose	Moderate to Low acute nursing care	0
324	Light Room	76	>65	Female	No	No	No	No	0	No	Yes	0	0	0	Moderate	Low noise level	16	0	Yes	375	0	No	Low dose	Moderate acute nursing care	12	1	Yes	4	4	31	0	Alive	Moderate to Low	Moderate to Low noise level	Moderate to Low dose	Moderate to Low acute nursing care	0
325	Dark Room	68	>65	Male	Yes	No	No	No	0	No	Yes	Yes	0	Yes	High	High noise level	15	1	Yes	124	1	Yes	Moderate dose	Moderate acute nursing care	9	1	Yes	5	5	14	1	Death	High	High noise level	Moderate to Low dose	Moderate to Low acute nursing care	1
326	Dark Room	64	<65	Female	No	No	Yes	No	0	No	No	0	0	0	High	High noise level	16	0	Yes	375	0	No	Moderate dose	Moderate acute nursing care	9	1	Yes	5	5	18	0	Death	High	High noise level	Moderate to Low dose	Moderate to Low acute nursing care	1
327	Dark Room	59	<65	Male	Yes	Yes	Yes	Yes	Chronic kidney disease	No	No	Yes	Yes	Yes	Low	High noise level	18	0	Yes	82	1	No	High dose	High acute nursing care	9	1	Yes	5	5	5	1	Death	Moderate to Low	High noise level	High dose	High acute nursing care	1
328	Dark Room	62	<65	Female	Yes	No	Yes	No	0	No	Yes	Yes	0	Yes	Moderate	High noise level	16	0	Yes	250	1	No	Moderate dose	Moderate acute nursing care	30	0	Yes	5	5	16	0	Death	Moderate to Low	High noise level	Moderate to Low dose	Moderate to Low acute nursing care	1
329	Dark Room	59	<65	Male	Yes	No	Yes	Yes	Diabetes	Yes	No	Yes	Yes	Yes	Moderate	High noise level	17	0	Yes	292	0	No	Moderate dose	Moderate acute nursing care	9	1	Yes	5	5	25	0	Death	Moderate to Low	High noise level	Moderate to Low dose	Moderate to Low acute nursing care	1
330	Dark Room	62	<65	Female	No	Yes	Yes	Yes	CHF/cardiomyopathy disease	No	Yes	0	0	0	Moderate	High noise level	13	1	Yes	249	1	Yes	Moderate dose	Low acute nursing care	9	1	Yes	5	5	36	0	Death	Moderate to Low	High noise level	Moderate to Low dose	Moderate to Low acute nursing care	1
331	Dark Room	57	<65	Female	No	Yes	Yes	Yes	Chronic liver disease	No	Yes	0	0	Yes	Moderate	High noise level	16	0	Yes	109	1	No	High dose	Moderate acute nursing care	9	1	Yes	5	5	17	0	Death	Moderate to Low	High noise level	High dose	Moderate to Low acute nursing care	1
332	Dark Room	54	<65	Male	No	Yes	Yes	Yes	Gastrointestinal cancer	No	Yes	0	0	Yes	Low	High noise level	13	1	0	291	0	Yes	Moderate dose	Low acute nursing care	23	0	Yes	5	5	4	1	Death	Moderate to Low	High noise level	Moderate to Low dose	Moderate to Low acute nursing care	1
333	Dark Room	73	>65	Female	No	No	Yes	No	0	No	Yes	0	0	0	Moderate	High noise level	15	1	Yes	81	1	No	Moderate dose	Moderate acute nursing care	13	1	Yes	5	5	12	1	Death	Moderate to Low	High noise level	Moderate to Low dose	Moderate to Low acute nursing care	1
334	Dark Room	71	>65	Male	No	No	Yes	No	0	No	Yes	0	0	0	Moderate	High noise level	16	0	Yes	151	1	No	Moderate dose	Moderate acute nursing care	9	1	Yes	5	5	11	1	Death	Moderate to Low	High noise level	Moderate to Low dose	Moderate to Low acute nursing care	1
335	Dark Room	62	<65	Male	No	No	Yes	No	0	No	No	0	0	0	Moderate	High noise level	16	0	Yes	291	0	Yes	High dose	Moderate acute nursing care	26	0	Yes	5	5	7	1	Death	Moderate to Low	High noise level	High dose	Moderate to Low acute nursing care	1
336	Dark Room	56	<65	Female	No	No	Yes	No	0	No	Yes	0	0	0	Low	High noise level	16	0	Yes	361	0	No	Moderate dose	Low acute nursing care	14	1	Yes	5	5	17	0	Death	Moderate to Low	High noise level	Moderate to Low dose	Moderate to Low acute nursing care	1
337	Dark Room	65	<65	Female	No	No	No	No	0	No	No	0	0	0	Moderate	High noise level	15	1	Yes	81	1	No	Low dose	High acute nursing care	9	1	Yes	5	5	16	0	Death	Moderate to Low	High noise level	Moderate to Low dose	High acute nursing care	1
338	Dark Room	64	<65	Female	Yes	No	Yes	No	0	No	No	Yes	0	Yes	High	Moderate noise level	14	1	Yes	376	0	Yes	Moderate dose	High acute nursing care	9	1	Yes	5	5	11	1	Death	High	Moderate to Low noise level	Moderate to Low dose	High acute nursing care	1
339	Dark Room	83	>65	Female	Yes	No	Yes	No	0	No	No	Yes	Yes	Yes	High	Moderate noise level	16	0	Yes	82	1	Yes	Moderate dose	Moderate acute nursing care	14	1	Yes	5	5	9	1	Death	High	Moderate to Low noise level	Moderate to Low dose	Moderate to Low acute nursing care	1
340	Dark Room	69	>65	Female	No	No	Yes	No	0	No	Yes	0	0	0	High	Moderate noise level	16	0	Yes	249	1	Yes	Moderate dose	Moderate acute nursing care	13	1	Yes	5	5	20	0	Death	High	Moderate to Low noise level	Moderate to Low dose	Moderate to Low acute nursing care	1
341	Dark Room	57	<65	Female	No	No	Yes	No	0	No	Yes	0	0	Yes	High	Moderate noise level	16	0	Yes	403	0	Yes	Moderate dose	Moderate acute nursing care	10	1	Yes	5	5	6	1	Death	High	Moderate to Low noise level	Moderate to Low dose	Moderate to Low acute nursing care	1
342	Dark Room	92	>65	Male	No	No	Yes	No	0	No	Yes	0	0	Yes	High	Low noise level	16	0	Yes	361	0	No	Low dose	High acute nursing care	9	1	Yes	5	5	19	0	Death	High	Moderate to Low noise level	Moderate to Low dose	High acute nursing care	1
343	Dark Room	73	>65	Female	Yes	No	Yes	No	0	No	Yes	Yes	0	Yes	Moderate	Moderate noise level	14	1	0	82	1	No	High dose	High acute nursing care	13	1	Yes	5	5	4	1	Death	Moderate to Low	Moderate to Low noise level	High dose	High acute nursing care	1
344	Dark Room	69	>65	Female	No	No	Yes	No	0	No	No	0	0	0	Moderate	Moderate noise level	21	0	Yes	361	0	Yes	Moderate dose	Moderate acute nursing care	13	1	Yes	5	5	5	1	Death	Moderate to Low	Moderate to Low noise level	Moderate to Low dose	Moderate to Low acute nursing care	1
345	Dark Room	83	>65	Female	No	No	No	No	0	No	Yes	0	0	0	Moderate	Moderate noise level	21	0	Yes	81	1	No	Moderate dose	Moderate acute nursing care	14	1	Yes	5	5	8	1	Death	Moderate to Low	Moderate to Low noise level	Moderate to Low dose	Moderate to Low acute nursing care	1
346	Dark Room	65	<65	Female	No	No	No	No	0	No	Yes	0	0	0	Moderate	Moderate noise level	22	0	Yes	277	0	No	Low dose	Low acute nursing care	9	1	Yes	5	5	24	0	Death	Moderate to Low	Moderate to Low noise level	Moderate to Low dose	Moderate to Low acute nursing care	1
347	Dark Room	61	<65	Female	No	No	No	No	0	No	No	0	0	0	Moderate	Moderate noise level	16	0	Yes	375	0	Yes	Moderate dose	Low acute nursing care	13	1	Yes	5	5	14	1	Death	Moderate to Low	Moderate to Low noise level	Moderate to Low dose	Moderate to Low acute nursing care	1
348	Dark Room	79	>65	Female	No	No	Yes	No	0	No	No	0	0	0	High	High noise level	19	0	Yes	95	1	No	Low dose	Moderate acute nursing care	9	1	Yes	5	5	53	0	Alive	High	High noise level	Moderate to Low dose	Moderate to Low acute nursing care	0
349	Dark Room	57	<65	Female	No	No	Yes	No	0	No	Yes	0	0	Yes	High	High noise level	14	1	0	403	0	Yes	Low dose	Low acute nursing care	10	1	Yes	5	5	9	1	Alive	High	High noise level	Moderate to Low dose	Moderate to Low acute nursing care	0
350	Dark Room	59	<65	Male	Yes	Yes	Yes	Yes	Chronic kidney disease	No	Yes	Yes	0	Yes	Moderate	High noise level	16	0	Yes	82	1	Yes	Low dose	Low acute nursing care	9	1	Yes	5	5	11	1	Alive	Moderate to Low	High noise level	Moderate to Low dose	Moderate to Low acute nursing care	0
351	Dark Room	61	<65	Female	Yes	No	Yes	Yes	CHF/cardiomyopathy disease	No	Yes	Yes	0	Yes	Moderate	High noise level	13	1	Yes	110	1	Yes	Moderate dose	Moderate acute nursing care	9	1	Yes	5	5	38	0	Alive	Moderate to Low	High noise level	Moderate to Low dose	Moderate to Low acute nursing care	0
352	Dark Room	59	<65	Male	Yes	No	Yes	Yes	Diabetes	Yes	Yes	Yes	0	Yes	Moderate	High noise level	14	1	Yes	124	1	Yes	High dose	Moderate acute nursing care	9	1	Yes	5	5	14	1	Alive	Moderate to Low	High noise level	High dose	Moderate to Low acute nursing care	0
353	Dark Room	59	<65	Male	Yes	No	Yes	Yes	Diabetes	Yes	Yes	Yes	0	Yes	Moderate	High noise level	15	1	Yes	124	1	No	Moderate dose	Moderate acute nursing care	9	1	Yes	5	5	30	0	Alive	Moderate to Low	High noise level	Moderate to Low dose	Moderate to Low acute nursing care	0
354	Dark Room	74	>65	Female	Yes	No	Yes	No	0	No	Yes	Yes	Yes	Yes	Moderate	High noise level	21	0	Yes	222	1	No	Moderate dose	Moderate acute nursing care	13	1	Yes	5	5	14	1	Alive	Moderate to Low	High noise level	Moderate to Low dose	Moderate to Low acute nursing care	0
355	Dark Room	68	>65	Male	Yes	No	No	No	0	No	Yes	Yes	0	Yes	Moderate	High noise level	16	0	Yes	250	1	Yes	Moderate dose	High acute nursing care	9	1	Yes	5	5	10	1	Alive	Moderate to Low	High noise level	Moderate to Low dose	High acute nursing care	0
356	Dark Room	82	>65	Female	Yes	No	No	No	0	No	Yes	Yes	Yes	Yes	Moderate	High noise level	21	0	Yes	82	1	No	High dose	Moderate acute nursing care	14	1	Yes	5	5	9	1	Alive	Moderate to Low	High noise level	High dose	Moderate to Low acute nursing care	0
357	Dark Room	58	<65	Female	No	No	Yes	No	0	No	Yes	0	0	0	Moderate	High noise level	14	1	Yes	389	0	Yes	Moderate dose	Low acute nursing care	10	1	Yes	5	5	11	1	Alive	Moderate to Low	High noise level	Moderate to Low dose	Moderate to Low acute nursing care	0
358	Dark Room	68	>65	Male	No	No	Yes	No	0	No	No	0	0	0	Moderate	High noise level	16	0	Yes	249	1	No	Moderate dose	Moderate acute nursing care	9	1	Yes	5	5	14	1	Alive	Moderate to Low	High noise level	Moderate to Low dose	Moderate to Low acute nursing care	0
359	Dark Room	70	>65	Female	No	No	Yes	No	0	No	No	0	0	0	Moderate	High noise level	21	0	Yes	361	0	No	Low dose	Moderate acute nursing care	13	1	Yes	5	5	13	1	Alive	Moderate to Low	High noise level	Moderate to Low dose	Moderate to Low acute nursing care	0
360	Dark Room	69	>65	Male	No	No	Yes	No	0	No	No	0	0	0	Moderate	High noise level	14	1	Yes	277	0	Yes	Moderate dose	Low acute nursing care	9	1	Yes	5	5	20	0	Alive	Moderate to Low	High noise level	Moderate to Low dose	Moderate to Low acute nursing care	0
361	Dark Room	56	<65	Female	No	No	Yes	No	0	No	Yes	0	0	0	Low	High noise level	15	1	Yes	361	0	No	Moderate dose	Low acute nursing care	14	1	Yes	5	5	13	1	Alive	Moderate to Low	High noise level	Moderate to Low dose	Moderate to Low acute nursing care	0
362	Dark Room	65	<65	Female	Yes	No	Yes	No	0	No	Yes	Yes	0	Yes	High	Low noise level	16	0	Yes	82	1	No	Moderate dose	Moderate acute nursing care	9	1	Yes	5	5	29	0	Alive	High	Moderate to Low noise level	Moderate to Low dose	Moderate to Low acute nursing care	0
363	Dark Room	64	<65	Female	No	No	Yes	No	0	No	Yes	0	0	0	High	Low noise level	13	1	Yes	277	0	No	Moderate dose	High acute nursing care	9	1	Yes	5	5	7	1	Alive	High	Moderate to Low noise level	Moderate to Low dose	High acute nursing care	0
364	Dark Room	62	<65	Female	Yes	Yes	No	Yes	CHF/cardiomyopathy disease	No	Yes	Yes	0	Yes	Moderate	Moderate noise level	13	1	Yes	250	1	No	Moderate dose	Moderate acute nursing care	9	1	Yes	5	5	24	0	Alive	Moderate to Low	Moderate to Low noise level	Moderate to Low dose	Moderate to Low acute nursing care	0
365	Dark Room	74	>65	Female	Yes	No	No	No	0	No	Yes	Yes	0	Yes	Moderate	Moderate noise level	19	0	Yes	334	0	Yes	Low dose	High acute nursing care	13	1	Yes	5	5	30	0	Alive	Moderate to Low	Moderate to Low noise level	Moderate to Low dose	High acute nursing care	0
366	Dark Room	61	<65	Female	Yes	No	No	No	0	No	No	Yes	0	Yes	Moderate	Moderate noise level	14	1	Yes	376	0	No	Moderate dose	Low acute nursing care	13	1	Yes	5	5	21	0	Alive	Moderate to Low	Moderate to Low noise level	Moderate to Low dose	Moderate to Low acute nursing care	0
367	Dark Room	63	<65	Male	Yes	No	No	No	0	No	Yes	Yes	Yes	Yes	Moderate	Moderate noise level	17	0	Yes	82	1	No	Low dose	Moderate acute nursing care	9	1	Yes	5	5	95	0	Alive	Moderate to Low	Moderate to Low noise level	Moderate to Low dose	Moderate to Low acute nursing care	0
368	Dark Room	54	<65	Male	Yes	No	No	Yes	Gastrointestinal cancer	Yes	Yes	Yes	Yes	Yes	Moderate	Moderate noise level	15	1	Yes	138	1	Yes	Moderate dose	Low acute nursing care	9	1	Yes	5	5	8	1	Alive	Moderate to Low	Moderate to Low noise level	Moderate to Low dose	Moderate to Low acute nursing care	0
369	Dark Room	57	<65	Female	No	Yes	No	Yes	Chronic liver disease	Yes	Yes	0	0	0	Moderate	Moderate noise level	17	0	Yes	109	1	Yes	Low dose	Moderate acute nursing care	9	1	Yes	5	5	24	0	Alive	Moderate to Low	Moderate to Low noise level	Moderate to Low dose	Moderate to Low acute nursing care	0
370	Dark Room	64	<65	Male	No	No	Yes	No	0	No	Yes	0	0	0	Moderate	Moderate noise level	15	1	0	249	1	No	Moderate dose	High acute nursing care	22	0	Yes	5	5	33	0	Alive	Moderate to Low	Moderate to Low noise level	Moderate to Low dose	High acute nursing care	0
371	Dark Room	56	<65	Female	No	No	Yes	No	0	No	Yes	0	0	0	Moderate	Moderate noise level	14	1	0	109	1	No	High dose	Moderate acute nursing care	14	1	Yes	5	5	7	1	Alive	Moderate to Low	Moderate to Low noise level	High dose	Moderate to Low acute nursing care	0
372	Dark Room	56	<65	Female	No	No	Yes	No	0	No	Yes	0	0	0	Moderate	Low noise level	14	1	Yes	361	0	No	Moderate dose	High acute nursing care	14	1	Yes	5	5	10	1	Alive	Moderate to Low	Moderate to Low noise level	Moderate to Low dose	High acute nursing care	0
373	Dark Room	74	>65	Female	No	No	Yes	No	0	No	Yes	0	0	0	Moderate	Low noise level	21	0	Yes	333	0	No	Low dose	High acute nursing care	13	1	Yes	5	5	7	1	Alive	Moderate to Low	Moderate to Low noise level	Moderate to Low dose	High acute nursing care	0
374	Dark Room	59	<65	Male	No	No	Yes	Yes	Diabetes	Yes	Yes	0	0	0	Moderate	Low noise level	16	0	Yes	123	1	No	Moderate dose	Low acute nursing care	9	1	Yes	5	5	15	1	Alive	Moderate to Low	Moderate to Low noise level	Moderate to Low dose	Moderate to Low acute nursing care	0
375	Dark Room	73	>65	Female	No	No	Yes	No	0	No	No	0	0	0	Moderate	Low noise level	12	1	Yes	81	1	No	Low dose	Low acute nursing care	13	1	Yes	5	5	32	0	Alive	Moderate to Low	Moderate to Low noise level	Moderate to Low dose	Moderate to Low acute nursing care	0
376	Dark Room	58	<65	Female	No	No	Yes	No	0	No	No	0	0	Yes	Moderate	Low noise level	14	1	Yes	389	0	No	High dose	Moderate acute nursing care	10	1	Yes	5	5	30	0	Alive	Moderate to Low	Moderate to Low noise level	High dose	Moderate to Low acute nursing care	0
377	Dark Room	62	<65	Female	No	No	Yes	No	0	No	No	0	0	Yes	Moderate	Low noise level	15	1	Yes	67	1	No	Low dose	Low acute nursing care	9	1	Yes	5	5	14	1	Alive	Moderate to Low	Moderate to Low noise level	Moderate to Low dose	Moderate to Low acute nursing care	0
378	Dark Room	83	>65	Female	No	No	No	No	0	No	Yes	0	0	0	Moderate	Moderate noise level	14	1	Yes	81	1	Yes	High dose	Low acute nursing care	14	1	Yes	5	5	18	0	Alive	Moderate to Low	Moderate to Low noise level	High dose	Moderate to Low acute nursing care	0
379	Dark Room	83	>65	Female	No	No	No	No	0	No	Yes	0	0	0	Moderate	Moderate noise level	16	0	Yes	81	1	Yes	Moderate dose	Low acute nursing care	14	1	Yes	5	5	6	1	Alive	Moderate to Low	Moderate to Low noise level	Moderate to Low dose	Moderate to Low acute nursing care	0
380	Dark Room	68	>65	Male	No	No	No	No	0	No	Yes	0	0	0	Moderate	Moderate noise level	15	1	Yes	361	0	No	Low dose	Low acute nursing care	10	1	Yes	5	5	22	0	Alive	Moderate to Low	Moderate to Low noise level	Moderate to Low dose	Moderate to Low acute nursing care	0
381	Dark Room	61	<65	Female	No	No	No	Yes	CHF/cardiomyopathy disease	No	Yes	0	0	0	Moderate	Moderate noise level	17	0	Yes	249	1	Yes	Low dose	Low acute nursing care	9	1	Yes	5	5	14	1	Alive	Moderate to Low	Moderate to Low noise level	Moderate to Low dose	Moderate to Low acute nursing care	0
382	Dark Room	82	>65	Male	No	No	No	No	0	No	Yes	0	0	0	Moderate	Low noise level	15	1	Yes	361	0	No	Moderate dose	High acute nursing care	14	1	Yes	5	5	11	1	Alive	Moderate to Low	Moderate to Low noise level	Moderate to Low dose	High acute nursing care	0
383	Dark Room	82	>65	Female	No	No	No	No	0	No	No	0	0	0	Moderate	Moderate noise level	15	1	Yes	193	1	Yes	Moderate dose	Moderate acute nursing care	14	1	Yes	5	5	16	0	Alive	Moderate to Low	Moderate to Low noise level	Moderate to Low dose	Moderate to Low acute nursing care	0
384	Dark Room	61	<65	Female	No	No	No	No	0	No	No	0	0	0	Moderate	Moderate noise level	13	1	Yes	375	0	Yes	Low dose	Low acute nursing care	13	1	Yes	5	5	21	0	Alive	Moderate to Low	Moderate to Low noise level	Moderate to Low dose	Moderate to Low acute nursing care	0
385	Dark Room	68	>65	Male	No	No	No	No	0	No	No	0	0	0	Moderate	Low noise level	14	1	Yes	249	1	No	Moderate dose	Moderate acute nursing care	9	1	Yes	5	5	24	0	Alive	Moderate to Low	Moderate to Low noise level	Moderate to Low dose	Moderate to Low acute nursing care	0
386	Dark Room	61	<65	Female	No	No	No	No	0	No	No	0	0	0	Moderate	Low noise level	13	1	Yes	375	0	Yes	Low dose	Low acute nursing care	13	1	Yes	5	5	19	0	Alive	Moderate to Low	Moderate to Low noise level	Moderate to Low dose	Moderate to Low acute nursing care	0
387	Dark Room	51	<65	Female	No	No	No	Yes	arthritis	Yes	No	0	0	0	Moderate	Low noise level	15	1	Yes	277	0	No	Low dose	Low acute nursing care	10	1	Yes	5	5	5	1	Alive	Moderate to Low	Moderate to Low noise level	Moderate to Low dose	Moderate to Low acute nursing care	0
388	Dark Room	57	<65	Female	No	No	No	Yes	Chronic kidney disease	Yes	Yes	0	0	Yes	Moderate	Moderate noise level	17	0	Yes	109	1	No	Low dose	Moderate acute nursing care	9	1	Yes	5	5	19	0	Alive	Moderate to Low	Moderate to Low noise level	Moderate to Low dose	Moderate to Low acute nursing care	0
389	Light Room	52	<65	Male	Yes	No	Yes	No	0	No	No	Yes	Yes	Yes	Moderate	High noise level	21	0	Yes	236	1	Yes	Low dose	Moderate acute nursing care	9	1	Yes	5	5	14	1	Death	Moderate to Low	High noise level	Moderate to Low dose	Moderate to Low acute nursing care	1
390	Light Room	76	>65	Female	No	Yes	Yes	No	0	No	No	0	0	0	Moderate	High noise level	12	1	Yes	109	1	No	Low dose	Moderate acute nursing care	14	1	Yes	5	5	25	0	Death	Moderate to Low	High noise level	Moderate to Low dose	Moderate to Low acute nursing care	1
391	Light Room	54	<65	Male	No	No	Yes	No	0	No	No	0	0	0	Moderate	High noise level	15	1	Yes	277	0	No	Moderate dose	Moderate acute nursing care	9	1	Yes	5	5	17	0	Death	Moderate to Low	High noise level	Moderate to Low dose	Moderate to Low acute nursing care	1
392	Light Room	51	<65	Female	No	No	Yes	No	0	No	Yes	0	0	Yes	Moderate	High noise level	15	1	Yes	81	1	No	Low dose	High acute nursing care	9	1	Yes	5	5	3	1	Death	Moderate to Low	High noise level	Moderate to Low dose	High acute nursing care	1
393	Light Room	53	<65	Male	No	No	Yes	No	0	No	Yes	0	0	Yes	High	Low noise level	19	0	Yes	193	1	No	Moderate dose	Low acute nursing care	9	1	Yes	5	5	13	1	Death	High	Moderate to Low noise level	Moderate to Low dose	Moderate to Low acute nursing care	1
394	Light Room	50	<65	Male	Yes	No	Yes	No	0	No	Yes	Yes	0	Yes	Moderate	Moderate noise level	12	1	Yes	278	0	Yes	Moderate dose	Moderate acute nursing care	12	1	Yes	5	5	20	0	Death	Moderate to Low	Moderate to Low noise level	Moderate to Low dose	Moderate to Low acute nursing care	1
395	Light Room	55	<65	Male	Yes	No	Yes	No	0	No	Yes	Yes	Yes	Yes	Moderate	Moderate noise level	17	0	Yes	320	0	Yes	Moderate dose	Moderate acute nursing care	9	1	Yes	5	5	9	1	Death	Moderate to Low	Moderate to Low noise level	Moderate to Low dose	Moderate to Low acute nursing care	1
396	Light Room	55	<65	Male	Yes	No	Yes	No	0	No	Yes	Yes	Yes	Yes	Moderate	Moderate noise level	17	0	Yes	320	0	Yes	Moderate dose	Moderate acute nursing care	9	1	Yes	5	5	2	1	Death	Moderate to Low	Moderate to Low noise level	Moderate to Low dose	Moderate to Low acute nursing care	1
397	Light Room	89	>65	Male	No	No	Yes	No	0	No	Yes	0	0	0	Moderate	Moderate noise level	14	1	Yes	361	0	No	High dose	Moderate acute nursing care	13	1	Yes	5	5	33	0	Death	Moderate to Low	Moderate to Low noise level	High dose	Moderate to Low acute nursing care	1
398	Light Room	51	<65	Female	No	No	No	No	0	No	Yes	0	0	0	Moderate	Moderate noise level	16	0	Yes	123	1	Yes	High dose	Moderate acute nursing care	9	1	Yes	5	5	9	1	Death	Moderate to Low	Moderate to Low noise level	High dose	Moderate to Low acute nursing care	1
399	Light Room	75	>65	Female	No	No	No	No	0	No	No	0	0	0	Moderate	Moderate noise level	14	1	Yes	179	1	No	Moderate dose	Moderate acute nursing care	13	1	Yes	5	5	28	0	Death	Moderate to Low	Moderate to Low noise level	Moderate to Low dose	Moderate to Low acute nursing care	1
400	Light Room	55	<65	Male	No	No	No	No	0	No	Yes	0	0	Yes	Moderate	Moderate noise level	16	0	Yes	67	1	No	Moderate dose	Low acute nursing care	9	1	Yes	5	5	21	0	Death	Moderate to Low	Moderate to Low noise level	Moderate to Low dose	Moderate to Low acute nursing care	1
401	Light Room	61	<65	Male	No	No	Yes	Yes	Chronic liver disease	Yes	No	0	0	0	High	High noise level	15	1	Yes	263	0	Yes	Moderate dose	Moderate acute nursing care	9	1	Yes	5	5	12	1	Alive	High	High noise level	Moderate to Low dose	Moderate to Low acute nursing care	0
402	Light Room	53	<65	Male	No	No	Yes	No	0	No	Yes	0	0	Yes	High	High noise level	20	0	Yes	193	1	Yes	Moderate dose	Low acute nursing care	9	1	Yes	5	5	28	0	Alive	High	High noise level	Moderate to Low dose	Moderate to Low acute nursing care	0
403	Light Room	75	>65	Female	Yes	Yes	Yes	No	0	No	Yes	Yes	0	Yes	Moderate	High noise level	15	1	Yes	334	0	No	Moderate dose	Moderate acute nursing care	9	1	Yes	5	5	13	1	Alive	Moderate to Low	High noise level	Moderate to Low dose	Moderate to Low acute nursing care	0
404	Light Room	76	>65	Female	Yes	Yes	Yes	No	0	No	No	Yes	0	Yes	Moderate	High noise level	11	1	Yes	110	1	No	Low dose	Moderate acute nursing care	14	1	Yes	5	5	20	0	Alive	Moderate to Low	High noise level	Moderate to Low dose	Moderate to Low acute nursing care	0
405	Light Room	54	<65	Male	Yes	Yes	Yes	No	0	No	No	Yes	0	Yes	Low	High noise level	14	1	Yes	236	1	Yes	Low dose	Low acute nursing care	13	1	Yes	5	5	23	0	Alive	Moderate to Low	High noise level	Moderate to Low dose	Moderate to Low acute nursing care	0
406	Light Room	50	<65	Female	Yes	No	Yes	No	0	No	Yes	Yes	0	Yes	Moderate	High noise level	15	1	Yes	124	1	No	Low dose	Low acute nursing care	9	1	Yes	5	5	33	0	Alive	Moderate to Low	High noise level	Moderate to Low dose	Moderate to Low acute nursing care	0
407	Light Room	51	<65	Female	Yes	No	Yes	No	0	No	Yes	Yes	0	Yes	Moderate	High noise level	19	0	Yes	82	1	No	Low dose	Low acute nursing care	9	1	Yes	5	5	23	0	Alive	Moderate to Low	High noise level	Moderate to Low dose	Moderate to Low acute nursing care	0
408	Light Room	51	<65	Female	Yes	No	Yes	No	0	No	Yes	Yes	0	Yes	Moderate	High noise level	14	1	Yes	96	1	No	Low dose	Low acute nursing care	9	1	Yes	5	5	11	1	Alive	Moderate to Low	High noise level	Moderate to Low dose	Moderate to Low acute nursing care	0
409	Light Room	54	<65	Male	No	Yes	Yes	No	0	No	No	0	0	0	Low	High noise level	13	1	Yes	235	1	Yes	Moderate dose	Moderate acute nursing care	13	1	Yes	5	5	11	1	Alive	Moderate to Low	High noise level	Moderate to Low dose	Moderate to Low acute nursing care	0
410	Light Room	50	<65	Female	No	No	Yes	No	0	No	Yes	0	0	0	Moderate	High noise level	15	1	Yes	123	1	Yes	Moderate dose	High acute nursing care	9	1	Yes	5	5	10	1	Alive	Moderate to Low	High noise level	Moderate to Low dose	High acute nursing care	0
411	Light Room	81	>65	Male	No	No	Yes	No	0	No	Yes	0	0	0	Moderate	High noise level	17	0	Yes	151	1	Yes	Moderate dose	High acute nursing care	14	1	Yes	5	5	12	1	Alive	Moderate to Low	High noise level	Moderate to Low dose	High acute nursing care	0
412	Light Room	51	<65	Female	No	No	Yes	No	0	No	Yes	0	0	0	Moderate	High noise level	16	0	Yes	95	1	No	Moderate dose	Low acute nursing care	9	1	Yes	5	5	24	0	Alive	Moderate to Low	High noise level	Moderate to Low dose	Moderate to Low acute nursing care	0
413	Light Room	59	<65	Male	No	No	Yes	Yes	Chronic pulmonary disease	No	Yes	0	0	0	Moderate	High noise level	14	1	Yes	291	0	Yes	Moderate dose	Low acute nursing care	9	1	Yes	5	5	14	1	Alive	Moderate to Low	High noise level	Moderate to Low dose	Moderate to Low acute nursing care	0
414	Light Room	76	>65	Female	No	No	Yes	No	0	No	No	0	0	0	Moderate	High noise level	15	1	Yes	179	1	No	Low dose	Moderate acute nursing care	13	1	Yes	5	5	13	1	Alive	Moderate to Low	High noise level	Moderate to Low dose	Moderate to Low acute nursing care	0
415	Light Room	61	<65	Male	No	No	Yes	Yes	Chronic liver disease	No	No	0	0	0	Moderate	High noise level	14	1	Yes	263	0	Yes	Moderate dose	High acute nursing care	9	1	Yes	5	5	9	1	Alive	Moderate to Low	High noise level	Moderate to Low dose	High acute nursing care	0
416	Light Room	61	<65	Male	No	No	Yes	Yes	Chronic liver disease	No	No	0	0	0	Moderate	High noise level	12	1	Yes	221	1	Yes	Moderate dose	Low acute nursing care	9	1	Yes	5	5	19	0	Alive	Moderate to Low	High noise level	Moderate to Low dose	Moderate to Low acute nursing care	0
417	Light Room	52	<65	Male	No	No	No	No	0	No	Yes	0	0	0	Moderate	High noise level	22	0	Yes	179	1	Yes	High dose	High acute nursing care	9	1	Yes	5	5	7	1	Alive	Moderate to Low	High noise level	High dose	High acute nursing care	0
418	Light Room	51	<65	Female	Yes	No	No	No	0	No	Yes	Yes	0	Yes	Moderate	Moderate noise level	15	1	Yes	124	1	Yes	High dose	Moderate acute nursing care	9	1	Yes	5	5	7	1	Alive	Moderate to Low	Moderate to Low noise level	High dose	Moderate to Low acute nursing care	0
419	Light Room	51	<65	Male	Yes	No	No	No	0	No	Yes	Yes	0	Yes	Moderate	Low noise level	17	0	Yes	152	1	No	Moderate dose	Moderate acute nursing care	9	1	Yes	5	5	9	1	Alive	Moderate to Low	Moderate to Low noise level	Moderate to Low dose	Moderate to Low acute nursing care	0
420	Light Room	54	<65	Male	No	Yes	No	No	0	No	No	0	0	0	Moderate	Moderate noise level	15	1	Yes	249	1	No	Moderate dose	Moderate acute nursing care	13	1	Yes	5	5	8	1	Alive	Moderate to Low	Moderate to Low noise level	Moderate to Low dose	Moderate to Low acute nursing care	0
421	Light Room	54	<65	Male	No	Yes	No	No	0	No	No	0	0	0	Moderate	Low noise level	15	1	Yes	249	1	No	Moderate dose	Moderate acute nursing care	13	1	Yes	5	5	15	1	Alive	Moderate to Low	Moderate to Low noise level	Moderate to Low dose	Moderate to Low acute nursing care	0
422	Light Room	75	>65	Female	No	Yes	No	No	0	No	Yes	0	0	Yes	Moderate	Moderate noise level	14	1	0	81	1	Yes	Moderate dose	Low acute nursing care	14	1	Yes	5	5	23	0	Alive	Moderate to Low	Moderate to Low noise level	Moderate to Low dose	Moderate to Low acute nursing care	0
423	Light Room	55	<65	Male	No	No	Yes	No	0	No	Yes	0	0	Yes	Moderate	Moderate noise level	17	0	Yes	319	0	Yes	Moderate dose	High acute nursing care	9	1	Yes	5	5	10	1	Alive	Moderate to Low	Moderate to Low noise level	Moderate to Low dose	High acute nursing care	0
424	Light Room	54	<65	Male	No	No	Yes	No	0	No	No	0	0	Yes	Moderate	Moderate noise level	16	0	Yes	277	0	Yes	Moderate dose	High acute nursing care	9	1	Yes	5	5	14	1	Alive	Moderate to Low	Moderate to Low noise level	Moderate to Low dose	High acute nursing care	0
425	Light Room	51	<65	Female	No	No	No	No	0	No	Yes	0	0	0	Moderate	Moderate noise level	14	1	Yes	193	1	No	Low dose	Low acute nursing care	9	1	Yes	5	5	28	0	Alive	Moderate to Low	Moderate to Low noise level	Moderate to Low dose	Moderate to Low acute nursing care	0
426	Light Room	61	<65	Male	No	No	No	Yes	Chronic liver disease	No	No	0	0	0	Moderate	Moderate noise level	19	0	Yes	123	1	Yes	Moderate dose	High acute nursing care	9	1	Yes	5	5	11	1	Alive	Moderate to Low	Moderate to Low noise level	Moderate to Low dose	High acute nursing care	0
427	Light Room	61	<65	Male	No	No	No	Yes	Chronic liver disease	No	No	0	0	0	Moderate	Moderate noise level	18	0	Yes	123	1	No	Moderate dose	Low acute nursing care	9	1	Yes	5	5	17	0	Alive	Moderate to Low	Moderate to Low noise level	Moderate to Low dose	Moderate to Low acute nursing care	0
428	Light Room	51	<65	Female	No	No	No	No	0	No	Yes	0	0	Yes	Moderate	Moderate noise level	14	1	Yes	95	1	Yes	Moderate dose	Moderate acute nursing care	9	1	Yes	5	5	10	1	Alive	Moderate to Low	Moderate to Low noise level	Moderate to Low dose	Moderate to Low acute nursing care	0
429	Light Room	51	<65	Female	No	No	No	No	0	No	Yes	0	0	Yes	Moderate	Moderate noise level	15	1	Yes	193	1	No	Low dose	Low acute nursing care	9	1	Yes	5	5	17	0	Alive	Moderate to Low	Moderate to Low noise level	Moderate to Low dose	Moderate to Low acute nursing care	0
430	Light Room	76	>65	Female	No	No	No	No	0	No	No	0	0	Yes	Moderate	Low noise level	14	1	Yes	179	1	No	Moderate dose	Moderate acute nursing care	13	1	Yes	5	5	13	1	Alive	Moderate to Low	Moderate to Low noise level	Moderate to Low dose	Moderate to Low acute nursing care	0
431	Dark Room	65	<65	Female	Yes	No	Yes	No	0	No	Yes	Yes	0	Yes	High	High noise level	15	1	Yes	82	1	Yes	Moderate dose	Low acute nursing care	9	1	Yes	6	6	16	0	Death	High	High noise level	Moderate to Low dose	Moderate to Low acute nursing care	1
432	Dark Room	72	>65	Female	Yes	No	Yes	No	0	No	Yes	Yes	0	Yes	Moderate	High noise level	15	1	Yes	390	0	Yes	Moderate dose	Low acute nursing care	9	1	Yes	6	6	54	0	Death	Moderate to Low	High noise level	Moderate to Low dose	Moderate to Low acute nursing care	1
433	Dark Room	58	<65	Male	No	Yes	Yes	Yes	Chronic kidney disease	Yes	Yes	0	0	0	Low	High noise level	15	1	Yes	137	1	Yes	Moderate dose	Low acute nursing care	10	1	Yes	6	6	12	1	Death	Moderate to Low	High noise level	Moderate to Low dose	Moderate to Low acute nursing care	1
434	Dark Room	71	>65	Male	No	No	Yes	No	0	No	Yes	0	0	0	Moderate	High noise level	14	1	Yes	95	1	No	Moderate dose	High acute nursing care	10	1	Yes	6	6	12	1	Death	Moderate to Low	High noise level	Moderate to Low dose	High acute nursing care	1
435	Dark Room	79	>65	Female	No	No	Yes	No	0	No	Yes	0	0	0	Moderate	High noise level	14	1	Yes	347	0	No	Moderate dose	Moderate acute nursing care	15	1	Yes	6	6	10	1	Death	Moderate to Low	High noise level	Moderate to Low dose	Moderate to Low acute nursing care	1
436	Dark Room	72	>65	Female	No	No	Yes	No	0	No	Yes	0	0	0	Moderate	High noise level	15	1	Yes	179	1	No	Moderate dose	Low acute nursing care	9	1	Yes	6	6	18	0	Death	Moderate to Low	High noise level	Moderate to Low dose	Moderate to Low acute nursing care	1
437	Dark Room	53	<65	Male	No	No	Yes	Yes	Gastrointestinal cancer	No	No	0	0	0	Moderate	High noise level	14	1	0	235	1	Yes	High dose	High acute nursing care	24	0	Yes	6	6	13	1	Death	Moderate to Low	High noise level	High dose	High acute nursing care	1
438	Dark Room	63	<65	Male	No	No	Yes	No	0	No	Yes	0	0	Yes	Moderate	High noise level	21	0	Yes	221	1	Yes	High dose	Low acute nursing care	9	1	Yes	6	6	17	0	Death	Moderate to Low	High noise level	High dose	Moderate to Low acute nursing care	1
439	Dark Room	75	>65	Female	Yes	No	No	No	0	No	Yes	Yes	0	Yes	High	Moderate noise level	16	0	Yes	110	1	No	Moderate dose	Moderate acute nursing care	14	1	Yes	6	6	14	1	Death	High	Moderate to Low noise level	Moderate to Low dose	Moderate to Low acute nursing care	1
440	Dark Room	71	>65	Male	Yes	No	Yes	No	0	No	Yes	Yes	0	Yes	Moderate	Moderate noise level	14	1	Yes	96	1	No	High dose	Moderate acute nursing care	10	1	Yes	6	6	9	1	Death	Moderate to Low	Moderate to Low noise level	High dose	Moderate to Low acute nursing care	1
441	Dark Room	87	>65	Female	Yes	No	Yes	No	0	No	No	Yes	0	Yes	Moderate	Low noise level	16	0	Yes	418	0	Yes	Low dose	High acute nursing care	14	1	Yes	6	6	19	0	Death	Moderate to Low	Moderate to Low noise level	Moderate to Low dose	High acute nursing care	1
442	Dark Room	72	>65	Female	Yes	No	Yes	No	0	No	No	Yes	0	Yes	Moderate	Low noise level	21	0	Yes	180	1	Yes	Moderate dose	Low acute nursing care	9	1	Yes	6	6	36	0	Death	Moderate to Low	Moderate to Low noise level	Moderate to Low dose	Moderate to Low acute nursing care	1
443	Dark Room	54	<65	Male	No	Yes	No	Yes	Gastrointestinal cancer	Yes	No	0	0	0	Moderate	Moderate noise level	14	1	0	291	0	Yes	Low dose	High acute nursing care	23	0	Yes	6	6	54	0	Death	Moderate to Low	Moderate to Low noise level	Moderate to Low dose	High acute nursing care	1
444	Dark Room	67	>65	Male	No	No	Yes	No	0	No	Yes	0	0	0	Moderate	Moderate noise level	13	1	Yes	67	1	No	High dose	High acute nursing care	9	1	Yes	6	6	9	1	Death	Moderate to Low	Moderate to Low noise level	High dose	High acute nursing care	1
445	Dark Room	64	<65	Female	No	No	Yes	No	0	No	Yes	0	0	0	Moderate	Moderate noise level	14	1	Yes	95	1	No	Moderate dose	High acute nursing care	9	1	Yes	6	6	5	1	Death	Moderate to Low	Moderate to Low noise level	Moderate to Low dose	High acute nursing care	1
446	Dark Room	67	>65	Male	No	No	Yes	No	0	No	Yes	0	0	0	Moderate	Moderate noise level	13	1	Yes	277	0	Yes	High dose	Moderate acute nursing care	9	1	Yes	6	6	18	0	Death	Moderate to Low	Moderate to Low noise level	High dose	Moderate to Low acute nursing care	1
447	Dark Room	73	>65	Male	No	No	No	No	0	No	Yes	0	0	0	Moderate	Moderate noise level	12	1	Yes	417	0	Yes	Low dose	Moderate acute nursing care	15	1	Yes	6	6	21	0	Death	Moderate to Low	Moderate to Low noise level	Moderate to Low dose	Moderate to Low acute nursing care	1
448	Dark Room	78	>65	Male	No	No	No	No	0	No	Yes	0	0	0	Moderate	Low noise level	16	0	Yes	109	1	Yes	Moderate dose	Low acute nursing care	15	1	Yes	6	6	30	0	Death	Moderate to Low	Moderate to Low noise level	Moderate to Low dose	Moderate to Low acute nursing care	1
449	Dark Room	57	<65	Female	No	No	No	No	0	No	No	0	0	0	Moderate	Moderate noise level	18	0	Yes	333	0	Yes	Low dose	High acute nursing care	9	1	Yes	6	6	9	1	Death	Moderate to Low	Moderate to Low noise level	Moderate to Low dose	High acute nursing care	1
450	Dark Room	65	<65	Female	No	No	No	No	0	No	No	0	0	0	Moderate	Moderate noise level	18	0	Yes	375	0	No	Low dose	High acute nursing care	9	1	Yes	6	6	23	0	Death	Moderate to Low	Moderate to Low noise level	Moderate to Low dose	High acute nursing care	1
451	Dark Room	87	>65	Female	No	No	No	No	0	No	No	0	0	0	Moderate	Moderate noise level	15	1	Yes	417	0	No	Low dose	High acute nursing care	14	1	Yes	6	6	13	1	Death	Moderate to Low	Moderate to Low noise level	Moderate to Low dose	High acute nursing care	1
452	Dark Room	57	<65	Female	No	No	No	No	0	No	No	0	0	0	Moderate	Moderate noise level	21	0	Yes	431	0	Yes	Moderate dose	Low acute nursing care	11	1	Yes	6	6	11	1	Death	Moderate to Low	Moderate to Low noise level	Moderate to Low dose	Moderate to Low acute nursing care	1
453	Dark Room	65	<65	Female	Yes	No	Yes	No	0	No	Yes	Yes	0	Yes	High	High noise level	17	0	Yes	362	0	No	Low dose	Moderate acute nursing care	9	1	Yes	6	6	31	0	Alive	High	High noise level	Moderate to Low dose	Moderate to Low acute nursing care	0
454	Dark Room	79	>65	Female	Yes	No	Yes	No	0	No	Yes	Yes	Yes	Yes	High	High noise level	16	0	Yes	236	1	No	Moderate dose	Moderate acute nursing care	15	1	Yes	6	6	9	1	Alive	High	High noise level	Moderate to Low dose	Moderate to Low acute nursing care	0
455	Dark Room	63	<65	Male	No	No	Yes	No	0	No	Yes	0	0	0	High	High noise level	14	1	0	137	1	Yes	High dose	Moderate acute nursing care	19	0	Yes	6	6	63	0	Alive	High	High noise level	High dose	Moderate to Low acute nursing care	0
456	Dark Room	79	>65	Female	No	No	Yes	No	0	No	Yes	0	0	0	High	High noise level	15	1	Yes	235	1	Yes	Moderate dose	Moderate acute nursing care	15	1	Yes	6	6	9	1	Alive	High	High noise level	Moderate to Low dose	Moderate to Low acute nursing care	0
457	Dark Room	57	<65	Female	No	No	Yes	No	0	No	Yes	0	0	0	High	High noise level	15	1	Yes	375	0	No	Moderate dose	Moderate acute nursing care	11	1	Yes	6	6	13	1	Alive	High	High noise level	Moderate to Low dose	Moderate to Low acute nursing care	0
458	Dark Room	58	<65	Male	Yes	Yes	Yes	Yes	Chronic kidney disease	No	Yes	Yes	Yes	Yes	Moderate	High noise level	14	1	Yes	138	1	No	Moderate dose	Moderate acute nursing care	10	1	Yes	6	6	17	0	Alive	Moderate to Low	High noise level	Moderate to Low dose	Moderate to Low acute nursing care	0
459	Dark Room	67	>65	Male	Yes	No	Yes	No	0	No	Yes	Yes	0	Yes	Moderate	High noise level	14	1	Yes	68	1	No	Low dose	Moderate acute nursing care	9	1	Yes	6	6	24	0	Alive	Moderate to Low	High noise level	Moderate to Low dose	Moderate to Low acute nursing care	0
460	Dark Room	63	<65	Female	Yes	No	Yes	Yes	Cardiovascular disease	No	Yes	Yes	0	Yes	Moderate	High noise level	14	1	Yes	362	0	Yes	Moderate dose	Moderate acute nursing care	9	1	Yes	6	6	15	1	Alive	Moderate to Low	High noise level	Moderate to Low dose	Moderate to Low acute nursing care	0
461	Dark Room	54	<65	Male	Yes	No	Yes	Yes	Liver cancer	Yes	Yes	Yes	0	Yes	Moderate	High noise level	16	0	Yes	82	1	Yes	Moderate dose	Moderate acute nursing care	12	1	Yes	6	6	8	1	Alive	Moderate to Low	High noise level	Moderate to Low dose	Moderate to Low acute nursing care	0
462	Dark Room	61	<65	Female	Yes	No	Yes	Yes	CHF/cardiomyopathy disease	No	No	Yes	0	Yes	Moderate	High noise level	15	1	Yes	124	1	No	Moderate dose	Moderate acute nursing care	10	1	Yes	6	6	19	0	Alive	Moderate to Low	High noise level	Moderate to Low dose	Moderate to Low acute nursing care	0
463	Dark Room	72	>65	Female	Yes	No	Yes	No	0	No	Yes	Yes	Yes	Yes	Moderate	High noise level	15	1	Yes	264	0	Yes	High dose	High acute nursing care	9	1	Yes	6	6	15	1	Alive	Moderate to Low	High noise level	High dose	High acute nursing care	0
464	Dark Room	79	>65	Female	Yes	No	Yes	No	0	No	Yes	Yes	Yes	Yes	Moderate	High noise level	13	1	Yes	348	0	Yes	Low dose	Moderate acute nursing care	15	1	Yes	6	6	6	1	Alive	Moderate to Low	High noise level	Moderate to Low dose	Moderate to Low acute nursing care	0
465	Dark Room	58	<65	Male	Yes	No	Yes	Yes	Chronic kidney disease	No	Yes	Yes	Yes	Yes	Moderate	High noise level	14	1	Yes	250	1	No	Moderate dose	Moderate acute nursing care	10	1	Yes	6	6	19	0	Alive	Moderate to Low	High noise level	Moderate to Low dose	Moderate to Low acute nursing care	0
466	Dark Room	65	<65	Female	Yes	No	No	No	0	No	Yes	Yes	0	Yes	Moderate	High noise level	20	0	Yes	250	1	Yes	High dose	Moderate acute nursing care	15	1	Yes	6	6	4	1	Alive	Moderate to Low	High noise level	High dose	Moderate to Low acute nursing care	0
467	Dark Room	58	<65	Female	No	No	Yes	No	0	No	Yes	0	0	0	Moderate	High noise level	16	0	Yes	319	0	Yes	Moderate dose	High acute nursing care	11	1	Yes	6	6	5	1	Alive	Moderate to Low	High noise level	Moderate to Low dose	High acute nursing care	0
468	Dark Room	56	<65	Male	No	No	Yes	No	0	No	Yes	0	0	0	Moderate	High noise level	16	0	Yes	333	0	Yes	Moderate dose	Moderate acute nursing care	15	1	Yes	6	6	5	1	Alive	Moderate to Low	High noise level	Moderate to Low dose	Moderate to Low acute nursing care	0
469	Dark Room	67	>65	Male	No	No	Yes	No	0	No	Yes	0	0	0	Moderate	High noise level	14	1	Yes	277	0	Yes	Low dose	Moderate acute nursing care	9	1	Yes	6	6	23	0	Alive	Moderate to Low	High noise level	Moderate to Low dose	Moderate to Low acute nursing care	0
470	Dark Room	55	<65	Female	No	No	Yes	No	0	No	Yes	0	0	0	Moderate	High noise level	16	0	Yes	109	1	Yes	Low dose	Moderate acute nursing care	15	1	Yes	6	6	24	0	Alive	Moderate to Low	High noise level	Moderate to Low dose	Moderate to Low acute nursing care	0
471	Dark Room	72	>65	Female	No	No	Yes	No	0	No	Yes	0	0	0	Moderate	High noise level	16	0	Yes	389	0	Yes	High dose	Low acute nursing care	9	1	Yes	6	6	27	0	Alive	Moderate to Low	High noise level	High dose	Moderate to Low acute nursing care	0
472	Dark Room	72	>65	Female	No	No	Yes	No	0	No	No	0	0	0	Moderate	High noise level	14	1	Yes	165	1	No	Moderate dose	Moderate acute nursing care	9	1	Yes	6	6	18	0	Alive	Moderate to Low	High noise level	Moderate to Low dose	Moderate to Low acute nursing care	0
473	Dark Room	57	<65	Female	No	No	Yes	No	0	No	No	0	0	0	Moderate	High noise level	15	1	Yes	319	0	No	Low dose	Moderate acute nursing care	11	1	Yes	6	6	45	0	Alive	Moderate to Low	High noise level	Moderate to Low dose	Moderate to Low acute nursing care	0
474	Dark Room	68	>65	Female	No	No	Yes	No	0	No	No	0	0	0	Moderate	High noise level	16	0	Yes	347	0	No	Moderate dose	Low acute nursing care	9	1	Yes	6	6	25	0	Alive	Moderate to Low	High noise level	Moderate to Low dose	Moderate to Low acute nursing care	0
475	Dark Room	62	<65	Female	No	No	Yes	No	0	No	No	0	0	0	Moderate	High noise level	21	0	Yes	249	1	No	Moderate dose	Low acute nursing care	9	1	Yes	6	6	23	0	Alive	Moderate to Low	High noise level	Moderate to Low dose	Moderate to Low acute nursing care	0
476	Dark Room	73	>65	Male	No	No	Yes	No	0	No	Yes	0	0	Yes	Moderate	High noise level	16	0	Yes	277	0	No	Moderate dose	Moderate acute nursing care	9	1	Yes	6	6	24	0	Alive	Moderate to Low	High noise level	Moderate to Low dose	Moderate to Low acute nursing care	0
477	Dark Room	63	<65	Male	No	No	Yes	No	0	No	No	0	0	Yes	Moderate	High noise level	14	1	0	263	0	No	Moderate dose	High acute nursing care	21	0	Yes	6	6	13	1	Alive	Moderate to Low	High noise level	Moderate to Low dose	High acute nursing care	0
478	Dark Room	65	<65	Female	No	No	Yes	No	0	No	Yes	0	0	Yes	Low	High noise level	19	0	Yes	249	1	No	Moderate dose	Low acute nursing care	15	1	Yes	6	6	12	1	Alive	Moderate to Low	High noise level	Moderate to Low dose	Moderate to Low acute nursing care	0
479	Dark Room	64	<65	Female	Yes	No	Yes	No	0	No	Yes	Yes	0	Yes	High	Low noise level	16	0	Yes	362	0	No	Moderate dose	Moderate acute nursing care	9	1	Yes	6	6	13	1	Alive	High	Moderate to Low noise level	Moderate to Low dose	Moderate to Low acute nursing care	0
480	Dark Room	74	>65	Male	Yes	No	Yes	No	0	No	No	Yes	Yes	Yes	High	Moderate noise level	15	1	Yes	362	0	Yes	High dose	High acute nursing care	9	1	Yes	6	6	11	1	Alive	High	Moderate to Low noise level	High dose	High acute nursing care	0
481	Dark Room	64	<65	Female	Yes	No	No	No	0	No	Yes	Yes	0	Yes	High	Moderate noise level	14	1	Yes	334	0	No	Moderate dose	Low acute nursing care	9	1	Yes	6	6	17	0	Alive	High	Moderate to Low noise level	Moderate to Low dose	Moderate to Low acute nursing care	0
482	Dark Room	65	<65	Female	No	No	Yes	No	0	No	Yes	0	0	0	High	Moderate noise level	12	1	Yes	473	0	No	Moderate dose	High acute nursing care	9	1	Yes	6	6	19	0	Alive	High	Moderate to Low noise level	Moderate to Low dose	High acute nursing care	0
483	Dark Room	65	<65	Female	No	No	Yes	No	0	No	Yes	0	0	0	High	Low noise level	16	0	Yes	81	1	No	High dose	Low acute nursing care	9	1	Yes	6	6	10	1	Alive	High	Moderate to Low noise level	High dose	Moderate to Low acute nursing care	0
484	Dark Room	66	>65	Female	No	No	Yes	No	0	No	Yes	0	0	0	High	Low noise level	16	0	Yes	417	0	No	Moderate dose	Low acute nursing care	9	1	Yes	6	6	15	1	Alive	High	Moderate to Low noise level	Moderate to Low dose	Moderate to Low acute nursing care	0
485	Dark Room	74	>65	Male	No	No	Yes	No	0	No	No	0	0	0	High	Moderate noise level	16	0	Yes	361	0	Yes	High dose	High acute nursing care	9	1	Yes	6	6	4	1	Alive	High	Moderate to Low noise level	High dose	High acute nursing care	0
486	Dark Room	57	<65	Female	No	No	Yes	No	0	No	Yes	0	0	Yes	High	Moderate noise level	16	0	Yes	375	0	No	High dose	Moderate acute nursing care	11	1	Yes	6	6	9	1	Alive	High	Moderate to Low noise level	High dose	Moderate to Low acute nursing care	0
487	Dark Room	75	>65	Female	No	No	No	No	0	No	Yes	0	0	0	High	Moderate noise level	17	0	Yes	109	1	No	Moderate dose	High acute nursing care	14	1	Yes	6	6	3	1	Alive	High	Moderate to Low noise level	Moderate to Low dose	High acute nursing care	0
488	Dark Room	64	<65	Female	No	No	No	No	0	No	Yes	0	0	0	High	Moderate noise level	15	1	Yes	333	0	Yes	Low dose	Moderate acute nursing care	9	1	Yes	6	6	20	0	Alive	High	Moderate to Low noise level	Moderate to Low dose	Moderate to Low acute nursing care	0
489	Dark Room	56	<65	Male	Yes	Yes	Yes	Yes	Chronic pulmonary disease	Yes	No	Yes	Yes	Yes	Low	Low noise level	14	1	Yes	264	0	No	High dose	Moderate acute nursing care	10	1	Yes	6	6	5	1	Alive	Moderate to Low	Moderate to Low noise level	High dose	Moderate to Low acute nursing care	0
490	Dark Room	59	<65	Male	Yes	No	Yes	No	0	No	Yes	Yes	0	Yes	Moderate	Moderate noise level	16	0	Yes	376	0	Yes	High dose	High acute nursing care	14	1	Yes	6	6	2	1	Alive	Moderate to Low	Moderate to Low noise level	High dose	High acute nursing care	0
491	Dark Room	72	>65	Female	Yes	No	Yes	No	0	No	No	Yes	0	Yes	Moderate	Low noise level	14	1	Yes	166	1	No	Moderate dose	Moderate acute nursing care	9	1	Yes	6	6	20	0	Alive	Moderate to Low	Moderate to Low noise level	Moderate to Low dose	Moderate to Low acute nursing care	0
492	Dark Room	72	>65	Female	Yes	No	Yes	No	0	No	No	Yes	Yes	Yes	Moderate	Low noise level	14	1	Yes	166	1	No	Moderate dose	Moderate acute nursing care	9	1	Yes	6	6	7	1	Alive	Moderate to Low	Moderate to Low noise level	Moderate to Low dose	Moderate to Low acute nursing care	0
493	Dark Room	63	<65	Male	Yes	No	No	No	0	No	Yes	Yes	0	Yes	Moderate	Moderate noise level	14	1	Yes	82	1	No	Moderate dose	High acute nursing care	9	1	Yes	6	6	9	1	Alive	Moderate to Low	Moderate to Low noise level	Moderate to Low dose	High acute nursing care	0
494	Dark Room	68	>65	Male	Yes	No	No	No	0	No	Yes	Yes	0	Yes	Moderate	Low noise level	17	0	Yes	306	0	Yes	High dose	Low acute nursing care	10	1	Yes	6	6	28	0	Alive	Moderate to Low	Moderate to Low noise level	High dose	Moderate to Low acute nursing care	0
495	Dark Room	68	>65	Male	Yes	No	No	No	0	No	Yes	Yes	Yes	Yes	Moderate	Moderate noise level	17	0	Yes	236	1	Yes	Moderate dose	Low acute nursing care	11	1	Yes	6	6	6	1	Alive	Moderate to Low	Moderate to Low noise level	Moderate to Low dose	Moderate to Low acute nursing care	0
496	Dark Room	73	>65	Male	Yes	No	No	No	0	No	Yes	Yes	Yes	Yes	Moderate	Moderate noise level	16	0	Yes	418	0	Yes	Low dose	Low acute nursing care	15	1	Yes	6	6	13	1	Alive	Moderate to Low	Moderate to Low noise level	Moderate to Low dose	Moderate to Low acute nursing care	0
497	Dark Room	74	>65	Female	Yes	No	No	No	0	No	No	Yes	Yes	Yes	Moderate	Moderate noise level	15	1	Yes	264	0	No	Low dose	Moderate acute nursing care	15	1	Yes	6	6	25	0	Alive	Moderate to Low	Moderate to Low noise level	Moderate to Low dose	Moderate to Low acute nursing care	0
498	Dark Room	66	>65	Female	Yes	No	No	No	0	No	Yes	Yes	0	Yes	Low	Moderate noise level	21	0	Yes	418	0	No	Moderate dose	Moderate acute nursing care	9	1	Yes	6	6	28	0	Alive	Moderate to Low	Moderate to Low noise level	Moderate to Low dose	Moderate to Low acute nursing care	0
499	Dark Room	53	<65	Male	No	Yes	No	Yes	Brain cancer	Yes	Yes	0	0	Yes	Moderate	Moderate noise level	18	0	Yes	95	1	No	Moderate dose	Moderate acute nursing care	15	1	Yes	6	6	5	1	Alive	Moderate to Low	Moderate to Low noise level	Moderate to Low dose	Moderate to Low acute nursing care	0
500	Dark Room	55	<65	Female	No	No	Yes	No	0	No	Yes	0	0	0	Moderate	Moderate noise level	15	1	Yes	109	1	No	Moderate dose	High acute nursing care	15	1	Yes	6	6	8	1	Alive	Moderate to Low	Moderate to Low noise level	Moderate to Low dose	High acute nursing care	0
501	Dark Room	79	>65	Female	No	No	Yes	No	0	No	Yes	0	0	0	Moderate	Moderate noise level	14	1	Yes	347	0	No	Low dose	High acute nursing care	15	1	Yes	6	6	12	1	Alive	Moderate to Low	Moderate to Low noise level	Moderate to Low dose	High acute nursing care	0
502	Dark Room	57	<65	Female	No	No	Yes	No	0	No	Yes	0	0	0	Moderate	Moderate noise level	22	0	Yes	319	0	No	Low dose	High acute nursing care	11	1	Yes	6	6	18	0	Alive	Moderate to Low	Moderate to Low noise level	Moderate to Low dose	High acute nursing care	0
503	Dark Room	55	<65	Female	No	No	Yes	No	0	No	Yes	0	0	0	Moderate	Moderate noise level	14	1	Yes	109	1	Yes	Moderate dose	Moderate acute nursing care	15	1	Yes	6	6	7	1	Alive	Moderate to Low	Moderate to Low noise level	Moderate to Low dose	Moderate to Low acute nursing care	0
504	Dark Room	56	<65	Male	No	No	Yes	No	0	No	Yes	0	0	0	Moderate	Moderate noise level	14	1	Yes	333	0	Yes	Moderate dose	Moderate acute nursing care	15	1	Yes	6	6	4	1	Alive	Moderate to Low	Moderate to Low noise level	Moderate to Low dose	Moderate to Low acute nursing care	0
505	Dark Room	64	<65	Male	No	No	Yes	No	0	No	Yes	0	0	0	Moderate	Moderate noise level	14	1	Yes	95	1	Yes	Moderate dose	Moderate acute nursing care	10	1	Yes	6	6	28	0	Alive	Moderate to Low	Moderate to Low noise level	Moderate to Low dose	Moderate to Low acute nursing care	0
506	Dark Room	72	>65	Female	No	No	Yes	No	0	No	Yes	0	0	0	Moderate	Moderate noise level	16	0	Yes	263	0	Yes	Moderate dose	Moderate acute nursing care	9	1	Yes	6	6	8	1	Alive	Moderate to Low	Moderate to Low noise level	Moderate to Low dose	Moderate to Low acute nursing care	0
507	Dark Room	57	<65	Female	No	No	Yes	No	0	No	Yes	0	0	0	Moderate	Low noise level	14	1	0	319	0	No	Moderate dose	High acute nursing care	11	1	Yes	6	6	25	0	Alive	Moderate to Low	Moderate to Low noise level	Moderate to Low dose	High acute nursing care	0
508	Dark Room	58	<65	Female	No	No	Yes	No	0	No	Yes	0	0	0	Moderate	Low noise level	16	0	Yes	319	0	No	Low dose	Moderate acute nursing care	11	1	Yes	6	6	19	0	Alive	Moderate to Low	Moderate to Low noise level	Moderate to Low dose	Moderate to Low acute nursing care	0
509	Dark Room	59	<65	Male	No	No	Yes	No	0	No	No	0	0	0	Moderate	Moderate noise level	16	0	Yes	375	0	No	Moderate dose	High acute nursing care	14	1	Yes	6	6	10	1	Alive	Moderate to Low	Moderate to Low noise level	Moderate to Low dose	High acute nursing care	0
510	Dark Room	59	<65	Male	No	No	Yes	No	0	No	No	0	0	0	Moderate	Moderate noise level	14	1	Yes	375	0	No	Moderate dose	High acute nursing care	14	1	Yes	6	6	8	1	Alive	Moderate to Low	Moderate to Low noise level	Moderate to Low dose	High acute nursing care	0
511	Dark Room	68	>65	Male	No	No	Yes	No	0	No	No	0	0	0	Moderate	Moderate noise level	14	1	Yes	81	1	No	High dose	Moderate acute nursing care	9	1	Yes	6	6	18	0	Alive	Moderate to Low	Moderate to Low noise level	High dose	Moderate to Low acute nursing care	0
512	Dark Room	67	>65	Male	No	No	Yes	No	0	No	No	0	0	0	Moderate	Low noise level	21	0	Yes	319	0	No	Moderate dose	Moderate acute nursing care	9	1	Yes	6	6	21	0	Alive	Moderate to Low	Moderate to Low noise level	Moderate to Low dose	Moderate to Low acute nursing care	0
513	Dark Room	56	<65	Male	No	No	No	No	0	No	Yes	0	0	0	Moderate	Moderate noise level	17	0	Yes	333	0	No	Low dose	High acute nursing care	15	1	Yes	6	6	13	1	Alive	Moderate to Low	Moderate to Low noise level	Moderate to Low dose	High acute nursing care	0
514	Dark Room	74	>65	Female	No	No	No	No	0	No	Yes	0	0	0	Moderate	Moderate noise level	12	1	Yes	109	1	No	Moderate dose	Moderate acute nursing care	14	1	Yes	6	6	26	0	Alive	Moderate to Low	Moderate to Low noise level	Moderate to Low dose	Moderate to Low acute nursing care	0
515	Dark Room	68	>65	Male	No	No	No	No	0	No	No	0	0	0	Moderate	Moderate noise level	18	0	Yes	305	0	Yes	High dose	Low acute nursing care	10	1	Yes	6	6	15	1	Alive	Moderate to Low	Moderate to Low noise level	High dose	Moderate to Low acute nursing care	0
516	Dark Room	65	<65	Female	No	No	No	No	0	No	No	0	0	0	Moderate	Low noise level	19	0	Yes	375	0	No	Moderate dose	Moderate acute nursing care	9	1	Yes	6	6	14	1	Alive	Moderate to Low	Moderate to Low noise level	Moderate to Low dose	Moderate to Low acute nursing care	0
517	Dark Room	65	<65	Female	No	No	No	No	0	No	No	0	0	0	Moderate	Low noise level	15	1	Yes	123	1	No	Moderate dose	Moderate acute nursing care	9	1	Yes	6	6	9	1	Alive	Moderate to Low	Moderate to Low noise level	Moderate to Low dose	Moderate to Low acute nursing care	0
518	Dark Room	68	>65	Male	No	No	No	No	0	No	No	0	0	0	Moderate	Low noise level	17	0	Yes	235	1	No	Low dose	Low acute nursing care	11	1	Yes	6	6	30	0	Alive	Moderate to Low	Moderate to Low noise level	Moderate to Low dose	Moderate to Low acute nursing care	0
519	Dark Room	65	<65	Female	No	No	No	No	0	No	Yes	0	0	Yes	Moderate	Moderate noise level	21	0	Yes	263	0	No	Low dose	Low acute nursing care	10	1	Yes	6	6	19	0	Alive	Moderate to Low	Moderate to Low noise level	Moderate to Low dose	Moderate to Low acute nursing care	0
520	Light Room	67	>65	Female	Yes	Yes	Yes	No	0	No	Yes	Yes	0	Yes	Moderate	High noise level	15	1	Yes	460	0	Yes	Moderate dose	Low acute nursing care	9	1	Yes	6	6	13	1	Death	Moderate to Low	High noise level	Moderate to Low dose	Moderate to Low acute nursing care	1
521	Light Room	68	>65	Female	Yes	Yes	Yes	Yes	Chronic kidney disease	No	Yes	Yes	0	Yes	Moderate	High noise level	12	1	Yes	82	1	Yes	Low dose	High acute nursing care	9	1	Yes	6	6	13	1	Death	Moderate to Low	High noise level	Moderate to Low dose	High acute nursing care	1
522	Light Room	64	<65	Male	Yes	No	Yes	Yes	Chronic kidney disease	No	Yes	Yes	0	Yes	Moderate	High noise level	15	1	Yes	82	1	No	High dose	High acute nursing care	9	1	Yes	6	6	27	0	Death	Moderate to Low	High noise level	High dose	High acute nursing care	1
523	Light Room	63	<65	Male	No	Yes	Yes	Yes	Chronic liver disease	Yes	Yes	0	0	Yes	Moderate	High noise level	16	0	Yes	109	1	Yes	High dose	Moderate acute nursing care	9	1	Yes	6	6	9	1	Death	Moderate to Low	High noise level	High dose	Moderate to Low acute nursing care	1
524	Light Room	68	>65	Female	No	Yes	Yes	Yes	Chronic kidney disease	No	Yes	0	0	0	Low	High noise level	16	0	Yes	361	0	Yes	Moderate dose	Low acute nursing care	9	1	Yes	6	6	26	0	Death	Moderate to Low	High noise level	Moderate to Low dose	Moderate to Low acute nursing care	1
525	Light Room	62	<65	Male	No	No	Yes	Yes	Chronic liver disease	Yes	Yes	0	0	0	Moderate	High noise level	15	1	Yes	347	0	Yes	Moderate dose	Moderate acute nursing care	9	1	Yes	6	6	13	1	Death	Moderate to Low	High noise level	Moderate to Low dose	Moderate to Low acute nursing care	1
526	Light Room	60	<65	Male	No	No	Yes	No	0	No	No	0	0	0	Moderate	High noise level	20	0	Yes	81	1	No	Low dose	Moderate acute nursing care	9	1	Yes	6	6	13	1	Death	Moderate to Low	High noise level	Moderate to Low dose	Moderate to Low acute nursing care	1
527	Light Room	52	<65	Female	Yes	Yes	No	No	0	No	Yes	Yes	Yes	Yes	Moderate	Moderate noise level	15	1	Yes	390	0	Yes	Moderate dose	Moderate acute nursing care	15	1	Yes	6	6	12	1	Death	Moderate to Low	Moderate to Low noise level	Moderate to Low dose	Moderate to Low acute nursing care	1
528	Light Room	66	>65	Female	Yes	No	No	Yes	Chronic kidney disease	No	Yes	Yes	0	Yes	Moderate	Moderate noise level	15	1	Yes	376	0	No	Low dose	Moderate acute nursing care	9	1	Yes	6	6	23	0	Death	Moderate to Low	Moderate to Low noise level	Moderate to Low dose	Moderate to Low acute nursing care	1
529	Light Room	56	<65	Female	Yes	No	No	No	0	No	No	Yes	0	Yes	Moderate	Moderate noise level	12	1	Yes	362	0	Yes	High dose	Low acute nursing care	9	1	Yes	6	6	8	1	Death	Moderate to Low	Moderate to Low noise level	High dose	Moderate to Low acute nursing care	1
530	Light Room	67	>65	Female	No	Yes	Yes	No	0	No	Yes	0	0	0	Moderate	Moderate noise level	15	1	Yes	459	0	No	High dose	Moderate acute nursing care	9	1	Yes	6	6	11	1	Death	Moderate to Low	Moderate to Low noise level	High dose	Moderate to Low acute nursing care	1
531	Light Room	68	>65	Female	No	Yes	No	Yes	Chronic kidney disease	Yes	Yes	0	0	0	Moderate	Moderate noise level	15	1	Yes	333	0	No	High dose	Low acute nursing care	9	1	Yes	6	6	98	0	Death	Moderate to Low	Moderate to Low noise level	High dose	Moderate to Low acute nursing care	1
532	Light Room	92	>65	Male	No	Yes	No	No	0	No	Yes	0	0	0	Moderate	Low noise level	21	0	Yes	361	0	Yes	Low dose	Low acute nursing care	15	1	Yes	6	6	10	1	Death	Moderate to Low	Moderate to Low noise level	Moderate to Low dose	Moderate to Low acute nursing care	1
533	Light Room	78	>65	Male	No	No	Yes	No	0	No	Yes	0	0	0	Moderate	Low noise level	17	0	Yes	347	0	Yes	Moderate dose	Low acute nursing care	15	1	Yes	6	6	28	0	Death	Moderate to Low	Moderate to Low noise level	Moderate to Low dose	Moderate to Low acute nursing care	1
534	Light Room	59	<65	Female	No	No	Yes	Yes	Chronic pulmonary disease	Yes	No	0	0	0	Moderate	Low noise level	14	1	Yes	109	1	No	Moderate dose	High acute nursing care	10	1	Yes	6	6	8	1	Death	Moderate to Low	Moderate to Low noise level	Moderate to Low dose	High acute nursing care	1
535	Light Room	50	<65	Male	No	No	Yes	No	0	No	Yes	0	0	Yes	Moderate	Low noise level	12	1	Yes	235	1	No	Moderate dose	High acute nursing care	9	1	Yes	6	6	82	0	Death	Moderate to Low	Moderate to Low noise level	Moderate to Low dose	High acute nursing care	1
536	Light Room	68	>65	Female	No	No	No	Yes	Chronic kidney disease	No	Yes	0	0	0	Moderate	Moderate noise level	16	0	Yes	81	1	No	Low dose	High acute nursing care	9	1	Yes	6	6	27	0	Death	Moderate to Low	Moderate to Low noise level	Moderate to Low dose	High acute nursing care	1
537	Light Room	56	<65	Female	No	No	No	Yes	Brain cancer	No	Yes	0	0	Yes	Moderate	Moderate noise level	13	1	Yes	221	1	Yes	Low dose	Moderate acute nursing care	12	1	Yes	6	6	22	0	Death	Moderate to Low	Moderate to Low noise level	Moderate to Low dose	Moderate to Low acute nursing care	1
538	Light Room	55	<65	Male	No	No	No	No	0	No	No	0	0	Yes	Moderate	Moderate noise level	20	0	Yes	109	1	Yes	Moderate dose	Low acute nursing care	10	1	Yes	6	6	19	0	Death	Moderate to Low	Moderate to Low noise level	Moderate to Low dose	Moderate to Low acute nursing care	1
539	Light Room	66	>65	Female	No	No	No	Yes	Chronic kidney disease	No	Yes	0	0	0	Low	Moderate noise level	15	1	Yes	375	0	Yes	Moderate dose	Moderate acute nursing care	9	1	Yes	6	6	12	1	Death	Moderate to Low	Moderate to Low noise level	Moderate to Low dose	Moderate to Low acute nursing care	1
540	Light Room	66	>65	Female	No	No	No	Yes	Chronic kidney disease	No	Yes	0	0	0	Low	Moderate noise level	14	1	Yes	375	0	Yes	Moderate dose	Low acute nursing care	9	1	Yes	6	6	21	0	Death	Moderate to Low	Moderate to Low noise level	Moderate to Low dose	Moderate to Low acute nursing care	1
541	Light Room	78	>65	Male	Yes	Yes	Yes	No	0	No	Yes	Yes	Yes	Yes	Moderate	High noise level	14	1	0	166	1	Yes	Moderate dose	Low acute nursing care	15	1	Yes	6	6	12	1	Alive	Moderate to Low	High noise level	Moderate to Low dose	Moderate to Low acute nursing care	0
542	Light Room	78	>65	Male	Yes	No	Yes	No	0	No	Yes	Yes	Yes	Yes	Moderate	High noise level	18	0	Yes	348	0	Yes	Moderate dose	Low acute nursing care	15	1	Yes	6	6	7	1	Alive	Moderate to Low	High noise level	Moderate to Low dose	Moderate to Low acute nursing care	0
543	Light Room	68	>65	Female	No	Yes	Yes	Yes	Chronic kidney disease	Yes	Yes	0	0	0	Moderate	High noise level	11	1	Yes	333	0	Yes	High dose	Low acute nursing care	9	1	Yes	6	6	92	0	Alive	Moderate to Low	High noise level	High dose	Moderate to Low acute nursing care	0
544	Light Room	68	>65	Female	No	Yes	Yes	Yes	Chronic kidney disease	No	Yes	0	0	Yes	Moderate	High noise level	16	0	Yes	333	0	Yes	Moderate dose	Low acute nursing care	9	1	Yes	6	6	14	1	Alive	Moderate to Low	High noise level	Moderate to Low dose	Moderate to Low acute nursing care	0
545	Light Room	51	<65	Female	No	Yes	Yes	No	0	No	No	0	0	0	Low	High noise level	16	0	Yes	263	0	No	Moderate dose	Moderate acute nursing care	15	1	Yes	6	6	26	0	Alive	Moderate to Low	High noise level	Moderate to Low dose	Moderate to Low acute nursing care	0
546	Light Room	89	>65	Female	No	Yes	Yes	No	0	No	Yes	0	0	Yes	Low	High noise level	15	1	Yes	361	0	No	Moderate dose	Moderate acute nursing care	9	1	Yes	6	6	10	1	Alive	Moderate to Low	High noise level	Moderate to Low dose	Moderate to Low acute nursing care	0
547	Light Room	68	>65	Female	No	Yes	Yes	Yes	Chronic kidney disease	No	Yes	0	0	Yes	Low	High noise level	15	1	Yes	333	0	Yes	Moderate dose	Moderate acute nursing care	9	1	Yes	6	6	18	0	Alive	Moderate to Low	High noise level	Moderate to Low dose	Moderate to Low acute nursing care	0
548	Light Room	69	>65	Male	No	No	Yes	Yes	Diabetes	No	Yes	0	0	0	Moderate	High noise level	12	1	Yes	375	0	No	Moderate dose	High acute nursing care	9	1	Yes	6	6	25	0	Alive	Moderate to Low	High noise level	Moderate to Low dose	High acute nursing care	0
549	Light Room	68	>65	Female	No	No	Yes	Yes	Chronic kidney disease	Yes	Yes	0	0	0	Moderate	High noise level	15	1	Yes	81	1	No	Moderate dose	Moderate acute nursing care	9	1	Yes	6	6	35	0	Alive	Moderate to Low	High noise level	Moderate to Low dose	Moderate to Low acute nursing care	0
550	Light Room	62	<65	Male	No	No	Yes	Yes	Chronic liver disease	No	Yes	0	0	0	Moderate	High noise level	15	1	Yes	347	0	No	High dose	Moderate acute nursing care	9	1	Yes	6	6	10	1	Alive	Moderate to Low	High noise level	High dose	Moderate to Low acute nursing care	0
551	Light Room	67	>65	Female	No	No	Yes	Yes	Chronic kidney disease	No	No	0	0	0	Moderate	High noise level	15	1	Yes	137	1	No	High dose	Moderate acute nursing care	9	1	Yes	6	6	10	1	Alive	Moderate to Low	High noise level	High dose	Moderate to Low acute nursing care	0
552	Light Room	59	<65	Female	No	No	Yes	Yes	Chronic pulmonary disease	No	No	0	0	0	Moderate	High noise level	17	0	Yes	109	1	No	Moderate dose	Moderate acute nursing care	10	1	Yes	6	6	28	0	Alive	Moderate to Low	High noise level	Moderate to Low dose	Moderate to Low acute nursing care	0
553	Light Room	83	>65	Female	No	No	Yes	No	0	No	No	0	0	Yes	Moderate	High noise level	12	1	Yes	375	0	No	Moderate dose	Moderate acute nursing care	15	1	Yes	6	6	27	0	Alive	Moderate to Low	High noise level	Moderate to Low dose	Moderate to Low acute nursing care	0
554	Light Room	56	<65	Female	No	No	No	No	0	No	No	0	0	Yes	Moderate	High noise level	16	0	Yes	361	0	Yes	Moderate dose	Moderate acute nursing care	9	1	Yes	6	6	26	0	Alive	Moderate to Low	High noise level	Moderate to Low dose	Moderate to Low acute nursing care	0
555	Light Room	68	>65	Female	No	Yes	Yes	Yes	Chronic kidney disease	Yes	Yes	0	0	0	High	Low noise level	15	1	Yes	333	0	Yes	High dose	Moderate acute nursing care	9	1	Yes	6	6	18	0	Alive	High	Moderate to Low noise level	High dose	Moderate to Low acute nursing care	0
556	Light Room	62	<65	Male	No	Yes	No	Yes	Chronic liver disease	Yes	Yes	0	0	0	High	Low noise level	17	0	Yes	95	1	No	High dose	Moderate acute nursing care	9	1	Yes	6	6	18	0	Alive	High	Moderate to Low noise level	High dose	Moderate to Low acute nursing care	0
557	Light Room	60	<65	Male	Yes	No	Yes	No	0	No	No	Yes	0	Yes	Moderate	Low noise level	21	0	Yes	82	1	No	Moderate dose	Moderate acute nursing care	9	1	Yes	6	6	18	0	Alive	Moderate to Low	Moderate to Low noise level	Moderate to Low dose	Moderate to Low acute nursing care	0
558	Light Room	66	>65	Female	Yes	No	No	Yes	Chronic kidney disease	Yes	No	Yes	0	Yes	Moderate	Moderate noise level	14	1	Yes	138	1	Yes	High dose	Low acute nursing care	9	1	Yes	6	6	21	0	Alive	Moderate to Low	Moderate to Low noise level	High dose	Moderate to Low acute nursing care	0
559	Light Room	54	<65	Female	No	Yes	Yes	No	0	No	Yes	0	0	0	Low	Low noise level	15	1	Yes	361	0	Yes	Moderate dose	Moderate acute nursing care	14	1	Yes	6	6	8	1	Alive	Moderate to Low	Moderate to Low noise level	Moderate to Low dose	Moderate to Low acute nursing care	0
560	Light Room	68	>65	Female	No	Yes	Yes	Yes	Chronic kidney disease	Yes	Yes	0	0	0	Low	Low noise level	15	1	Yes	361	0	No	Moderate dose	Moderate acute nursing care	9	1	Yes	6	6	3	1	Alive	Moderate to Low	Moderate to Low noise level	Moderate to Low dose	Moderate to Low acute nursing care	0
561	Light Room	52	<65	Female	No	Yes	No	No	0	No	Yes	0	0	0	Moderate	Moderate noise level	17	0	Yes	389	0	Yes	Moderate dose	Moderate acute nursing care	15	1	Yes	6	6	19	0	Alive	Moderate to Low	Moderate to Low noise level	Moderate to Low dose	Moderate to Low acute nursing care	0
562	Light Room	65	<65	Female	No	No	Yes	Yes	Chronic kidney disease	Yes	No	0	0	Yes	Moderate	Low noise level	21	0	Yes	221	1	Yes	High dose	High acute nursing care	9	1	Yes	6	6	23	0	Alive	Moderate to Low	Moderate to Low noise level	High dose	High acute nursing care	0
563	Light Room	56	<65	Female	No	No	No	No	0	No	Yes	0	0	0	Moderate	Moderate noise level	16	0	Yes	347	0	No	Moderate dose	Moderate acute nursing care	9	1	Yes	6	6	14	1	Alive	Moderate to Low	Moderate to Low noise level	Moderate to Low dose	Moderate to Low acute nursing care	0
564	Light Room	55	<65	Male	No	No	No	No	0	No	No	0	0	0	Moderate	Moderate noise level	22	0	Yes	109	1	Yes	Moderate dose	Moderate acute nursing care	10	1	Yes	6	6	15	1	Alive	Moderate to Low	Moderate to Low noise level	Moderate to Low dose	Moderate to Low acute nursing care	0
565	Light Room	56	<65	Female	No	No	No	No	0	No	No	0	0	0	Moderate	Moderate noise level	15	1	Yes	361	0	Yes	High dose	Low acute nursing care	9	1	Yes	6	6	30	0	Alive	Moderate to Low	Moderate to Low noise level	High dose	Moderate to Low acute nursing care	0
566	Light Room	66	>65	Female	No	No	No	Yes	Chronic kidney disease	No	No	0	0	0	Moderate	Low noise level	18	0	Yes	95	1	Yes	Low dose	Moderate acute nursing care	9	1	Yes	6	6	17	0	Alive	Moderate to Low	Moderate to Low noise level	Moderate to Low dose	Moderate to Low acute nursing care	0
567	Dark Room	60	<65	Female	Yes	No	Yes	No	0	No	Yes	Yes	Yes	Yes	Moderate	High noise level	21	0	Yes	390	0	No	Low dose	High acute nursing care	15	1	Yes	7	7	16	0	Death	Moderate to Low	High noise level	Moderate to Low dose	High acute nursing care	1
568	Dark Room	58	<65	Male	No	No	Yes	No	0	No	Yes	0	0	0	Moderate	High noise level	14	1	Yes	375	0	No	Moderate dose	Low acute nursing care	12	1	Yes	7	7	13	1	Death	Moderate to Low	High noise level	Moderate to Low dose	Moderate to Low acute nursing care	1
569	Dark Room	61	<65	Female	Yes	No	Yes	No	0	No	Yes	Yes	Yes	Yes	Moderate	Moderate noise level	11	1	Yes	96	1	No	Moderate dose	High acute nursing care	10	1	Yes	7	7	16	0	Death	Moderate to Low	Moderate to Low noise level	Moderate to Low dose	High acute nursing care	1
570	Dark Room	61	<65	Female	No	No	Yes	No	0	No	Yes	0	0	0	Moderate	Moderate noise level	15	1	Yes	95	1	No	High dose	High acute nursing care	10	1	Yes	7	7	18	0	Death	Moderate to Low	Moderate to Low noise level	High dose	High acute nursing care	1
571	Dark Room	60	<65	Male	No	No	Yes	No	0	No	Yes	0	0	0	Moderate	Low noise level	15	1	Yes	81	1	No	Moderate dose	Low acute nursing care	16	0	Yes	7	7	25	0	Death	Moderate to Low	Moderate to Low noise level	Moderate to Low dose	Moderate to Low acute nursing care	1
572	Dark Room	74	>65	Female	No	No	No	No	0	No	Yes	0	0	0	Moderate	Moderate noise level	15	1	Yes	235	1	Yes	Moderate dose	Moderate acute nursing care	16	0	Yes	7	7	10	1	Death	Moderate to Low	Moderate to Low noise level	Moderate to Low dose	Moderate to Low acute nursing care	1
573	Dark Room	60	<65	Female	No	No	No	No	0	No	Yes	0	0	0	Moderate	Moderate noise level	16	0	Yes	389	0	No	Low dose	Low acute nursing care	15	1	Yes	7	7	25	0	Death	Moderate to Low	Moderate to Low noise level	Moderate to Low dose	Moderate to Low acute nursing care	1
574	Dark Room	60	<65	Female	No	No	No	No	0	No	Yes	0	0	0	Moderate	Moderate noise level	14	1	Yes	389	0	No	Low dose	Low acute nursing care	15	1	Yes	7	7	23	0	Death	Moderate to Low	Moderate to Low noise level	Moderate to Low dose	Moderate to Low acute nursing care	1
575	Dark Room	57	<65	Female	No	No	No	Yes	Chronic kidney disease	No	Yes	0	0	0	Moderate	Moderate noise level	16	0	Yes	375	0	No	Moderate dose	High acute nursing care	11	1	Yes	7	7	13	1	Death	Moderate to Low	Moderate to Low noise level	Moderate to Low dose	High acute nursing care	1
576	Dark Room	56	<65	Male	Yes	Yes	Yes	Yes	Chronic pulmonary disease	No	Yes	Yes	0	Yes	High	High noise level	14	1	Yes	264	0	No	High dose	Moderate acute nursing care	10	1	Yes	7	7	36	0	Alive	High	High noise level	High dose	Moderate to Low acute nursing care	0
577	Dark Room	53	<65	Male	No	No	Yes	Yes	Gastrointestinal cancer	No	No	0	0	Yes	High	High noise level	19	0	0	95	1	No	Low dose	Moderate acute nursing care	24	0	Yes	7	7	10	1	Alive	High	High noise level	Moderate to Low dose	Moderate to Low acute nursing care	0
578	Dark Room	66	>65	Male	Yes	No	Yes	No	0	No	Yes	Yes	0	Yes	Moderate	High noise level	13	1	Yes	180	1	No	Moderate dose	Low acute nursing care	11	1	Yes	7	7	18	0	Alive	Moderate to Low	High noise level	Moderate to Low dose	Moderate to Low acute nursing care	0
579	Dark Room	63	<65	Female	Yes	No	Yes	Yes	Cardiovascular disease	No	Yes	Yes	0	Yes	Moderate	High noise level	12	1	Yes	334	0	No	Moderate dose	Moderate acute nursing care	10	1	Yes	7	7	20	0	Alive	Moderate to Low	High noise level	Moderate to Low dose	Moderate to Low acute nursing care	0
580	Dark Room	78	>65	Female	Yes	No	Yes	No	0	No	No	Yes	0	Yes	Moderate	High noise level	17	0	Yes	306	0	No	High dose	Low acute nursing care	15	1	Yes	7	7	12	1	Alive	Moderate to Low	High noise level	High dose	Moderate to Low acute nursing care	0
581	Dark Room	61	<65	Male	Yes	No	Yes	No	0	No	No	Yes	Yes	Yes	Moderate	High noise level	13	1	Yes	194	1	Yes	High dose	Moderate acute nursing care	14	1	Yes	7	7	8	1	Alive	Moderate to Low	High noise level	High dose	Moderate to Low acute nursing care	0
582	Dark Room	55	<65	Female	No	No	Yes	No	0	No	Yes	0	0	0	Moderate	High noise level	14	1	Yes	361	0	No	Moderate dose	Moderate acute nursing care	16	0	Yes	7	7	12	1	Alive	Moderate to Low	High noise level	Moderate to Low dose	Moderate to Low acute nursing care	0
583	Dark Room	78	>65	Female	No	No	Yes	No	0	No	Yes	0	0	0	Moderate	High noise level	17	0	Yes	305	0	No	High dose	Low acute nursing care	15	1	Yes	7	7	12	1	Alive	Moderate to Low	High noise level	High dose	Moderate to Low acute nursing care	0
584	Dark Room	61	<65	Female	No	No	Yes	Yes	CHF/cardiomyopathy disease	No	Yes	0	0	0	Moderate	High noise level	13	1	Yes	123	1	No	Moderate dose	High acute nursing care	11	1	Yes	7	7	13	1	Alive	Moderate to Low	High noise level	Moderate to Low dose	High acute nursing care	0
585	Dark Room	57	<65	Female	No	No	Yes	Yes	Chronic kidney disease	No	Yes	0	0	0	Moderate	High noise level	16	0	Yes	375	0	No	Moderate dose	Moderate acute nursing care	11	1	Yes	7	7	13	1	Alive	Moderate to Low	High noise level	Moderate to Low dose	Moderate to Low acute nursing care	0
586	Dark Room	59	<65	Male	No	No	Yes	No	0	No	No	0	0	0	Moderate	High noise level	18	0	Yes	347	0	No	Moderate dose	High acute nursing care	12	1	Yes	7	7	11	1	Alive	Moderate to Low	High noise level	Moderate to Low dose	High acute nursing care	0
587	Dark Room	53	<65	Male	No	No	Yes	Yes	Gastrointestinal cancer	Yes	No	0	0	0	Moderate	High noise level	16	0	Yes	333	0	No	High dose	Moderate acute nursing care	9	1	Yes	7	7	18	0	Alive	Moderate to Low	High noise level	High dose	Moderate to Low acute nursing care	0
588	Dark Room	63	<65	Male	No	No	Yes	No	0	No	Yes	0	0	Yes	Moderate	High noise level	21	0	Yes	221	1	No	Low dose	Low acute nursing care	9	1	Yes	7	7	29	0	Alive	Moderate to Low	High noise level	Moderate to Low dose	Moderate to Low acute nursing care	0
589	Dark Room	71	>65	Male	No	No	Yes	No	0	No	Yes	0	0	0	Low	High noise level	19	0	Yes	389	0	Yes	Low dose	Moderate acute nursing care	11	1	Yes	7	7	19	0	Alive	Moderate to Low	High noise level	Moderate to Low dose	Moderate to Low acute nursing care	0
590	Dark Room	84	>65	Male	Yes	No	Yes	No	0	No	Yes	Yes	0	Yes	Moderate	Moderate noise level	16	0	0	264	0	No	Moderate dose	High acute nursing care	16	0	Yes	7	7	6	1	Alive	Moderate to Low	Moderate to Low noise level	Moderate to Low dose	High acute nursing care	0
591	Dark Room	60	<65	Female	Yes	No	Yes	No	0	No	Yes	Yes	0	Yes	Moderate	Moderate noise level	20	0	Yes	390	0	Yes	Moderate dose	Moderate acute nursing care	15	1	Yes	7	7	5	1	Alive	Moderate to Low	Moderate to Low noise level	Moderate to Low dose	Moderate to Low acute nursing care	0
592	Dark Room	62	<65	Male	Yes	No	Yes	No	0	No	Yes	Yes	0	Yes	Moderate	Low noise level	14	1	Yes	138	1	No	Moderate dose	Moderate acute nursing care	15	1	Yes	7	7	15	1	Alive	Moderate to Low	Moderate to Low noise level	Moderate to Low dose	Moderate to Low acute nursing care	0
593	Dark Room	64	<65	Male	Yes	No	Yes	No	0	No	Yes	Yes	0	Yes	Moderate	Low noise level	13	1	0	250	1	No	Moderate dose	Moderate acute nursing care	22	0	Yes	7	7	20	0	Alive	Moderate to Low	Moderate to Low noise level	Moderate to Low dose	Moderate to Low acute nursing care	0
594	Dark Room	66	>65	Male	Yes	No	Yes	No	0	No	No	Yes	0	Yes	Moderate	Low noise level	14	1	Yes	180	1	No	Moderate dose	High acute nursing care	11	1	Yes	7	7	9	1	Alive	Moderate to Low	Moderate to Low noise level	Moderate to Low dose	High acute nursing care	0
595	Dark Room	62	<65	Female	Yes	No	Yes	No	0	No	No	Yes	0	Yes	Moderate	Low noise level	12	1	Yes	222	1	Yes	High dose	Low acute nursing care	16	0	Yes	7	7	11	1	Alive	Moderate to Low	Moderate to Low noise level	High dose	Moderate to Low acute nursing care	0
596	Dark Room	63	<65	Female	Yes	No	Yes	Yes	Cardiovascular disease	No	No	Yes	0	Yes	Moderate	Low noise level	13	1	Yes	334	0	No	Moderate dose	Low acute nursing care	10	1	Yes	7	7	20	0	Alive	Moderate to Low	Moderate to Low noise level	Moderate to Low dose	Moderate to Low acute nursing care	0
597	Dark Room	66	>65	Male	Yes	No	Yes	No	0	No	Yes	Yes	Yes	Yes	Moderate	Moderate noise level	13	1	Yes	180	1	No	Moderate dose	High acute nursing care	11	1	Yes	7	7	11	1	Alive	Moderate to Low	Moderate to Low noise level	Moderate to Low dose	High acute nursing care	0
598	Dark Room	52	<65	Male	Yes	No	No	Yes	Brain cancer	No	Yes	Yes	0	Yes	Moderate	Moderate noise level	16	0	0	180	1	No	Moderate dose	Moderate acute nursing care	19	0	Yes	7	7	23	0	Alive	Moderate to Low	Moderate to Low noise level	Moderate to Low dose	Moderate to Low acute nursing care	0
599	Dark Room	55	<65	Female	Yes	No	No	Yes	Liver cancer	No	No	Yes	0	Yes	Moderate	Moderate noise level	17	0	Yes	124	1	No	Low dose	High acute nursing care	9	1	Yes	7	7	14	1	Alive	Moderate to Low	Moderate to Low noise level	Moderate to Low dose	High acute nursing care	0
600	Dark Room	54	<65	Male	Yes	No	No	Yes	Liver cancer	No	No	Yes	Yes	Yes	Moderate	Moderate noise level	15	1	Yes	82	1	Yes	Moderate dose	Low acute nursing care	12	1	Yes	7	7	26	0	Alive	Moderate to Low	Moderate to Low noise level	Moderate to Low dose	Moderate to Low acute nursing care	0
601	Dark Room	84	>65	Male	No	No	Yes	No	0	No	Yes	0	0	0	Moderate	Moderate noise level	16	0	0	81	1	Yes	Moderate dose	Moderate acute nursing care	16	0	Yes	7	7	18	0	Alive	Moderate to Low	Moderate to Low noise level	Moderate to Low dose	Moderate to Low acute nursing care	0
602	Dark Room	87	>65	Male	No	No	Yes	No	0	No	No	0	0	0	Moderate	Moderate noise level	17	0	Yes	417	0	Yes	High dose	High acute nursing care	15	1	Yes	7	7	8	1	Alive	Moderate to Low	Moderate to Low noise level	High dose	High acute nursing care	0
603	Dark Room	78	>65	Female	No	No	Yes	No	0	No	No	0	0	0	Moderate	Moderate noise level	17	0	Yes	305	0	Yes	High dose	High acute nursing care	15	1	Yes	7	7	10	1	Alive	Moderate to Low	Moderate to Low noise level	High dose	High acute nursing care	0
604	Dark Room	63	<65	Male	No	No	Yes	No	0	No	No	0	0	0	Moderate	Low noise level	14	1	Yes	277	0	No	Moderate dose	High acute nursing care	12	1	Yes	7	7	5	1	Alive	Moderate to Low	Moderate to Low noise level	Moderate to Low dose	High acute nursing care	0
605	Dark Room	60	<65	Female	No	No	Yes	No	0	No	No	0	0	0	Moderate	Low noise level	16	0	Yes	389	0	No	Moderate dose	Moderate acute nursing care	15	1	Yes	7	7	9	1	Alive	Moderate to Low	Moderate to Low noise level	Moderate to Low dose	Moderate to Low acute nursing care	0
606	Dark Room	87	>65	Male	No	No	Yes	No	0	No	No	0	0	Yes	Moderate	Moderate noise level	19	0	Yes	417	0	No	High dose	High acute nursing care	15	1	Yes	7	7	7	1	Alive	Moderate to Low	Moderate to Low noise level	High dose	High acute nursing care	0
607	Dark Room	62	<65	Male	No	No	Yes	No	0	No	No	0	0	Yes	Moderate	Moderate noise level	14	1	Yes	137	1	No	High dose	Moderate acute nursing care	15	1	Yes	7	7	10	1	Alive	Moderate to Low	Moderate to Low noise level	High dose	Moderate to Low acute nursing care	0
608	Dark Room	74	>65	Female	No	No	No	No	0	No	Yes	0	0	0	Moderate	Moderate noise level	16	0	0	235	1	Yes	Moderate dose	High acute nursing care	16	0	Yes	7	7	8	1	Alive	Moderate to Low	Moderate to Low noise level	Moderate to Low dose	High acute nursing care	0
609	Dark Room	81	>65	Female	No	No	No	No	0	No	Yes	0	0	0	Moderate	Moderate noise level	17	0	Yes	361	0	No	High dose	Moderate acute nursing care	15	1	Yes	7	7	4	1	Alive	Moderate to Low	Moderate to Low noise level	High dose	Moderate to Low acute nursing care	0
610	Dark Room	56	<65	Male	No	No	No	No	0	No	Yes	0	0	0	Moderate	Moderate noise level	20	0	0	165	1	No	Moderate dose	Moderate acute nursing care	16	0	Yes	7	7	8	1	Alive	Moderate to Low	Moderate to Low noise level	Moderate to Low dose	Moderate to Low acute nursing care	0
611	Dark Room	81	>65	Female	No	No	No	No	0	No	Yes	0	0	0	Moderate	Moderate noise level	16	0	0	249	1	Yes	Moderate dose	Low acute nursing care	15	1	Yes	7	7	13	1	Alive	Moderate to Low	Moderate to Low noise level	Moderate to Low dose	Moderate to Low acute nursing care	0
612	Dark Room	81	>65	Female	No	No	No	No	0	No	Yes	0	0	0	Moderate	Moderate noise level	16	0	0	249	1	Yes	Moderate dose	Low acute nursing care	15	1	Yes	7	7	11	1	Alive	Moderate to Low	Moderate to Low noise level	Moderate to Low dose	Moderate to Low acute nursing care	0
613	Dark Room	63	<65	Female	No	No	No	Yes	Cardiovascular disease	No	Yes	0	0	0	Moderate	Moderate noise level	12	1	Yes	333	0	Yes	Low dose	Low acute nursing care	10	1	Yes	7	7	18	0	Alive	Moderate to Low	Moderate to Low noise level	Moderate to Low dose	Moderate to Low acute nursing care	0
614	Dark Room	56	<65	Male	No	No	No	No	0	No	No	0	0	0	Moderate	Moderate noise level	15	1	Yes	165	1	No	Moderate dose	High acute nursing care	16	0	Yes	7	7	8	1	Alive	Moderate to Low	Moderate to Low noise level	Moderate to Low dose	High acute nursing care	0
615	Dark Room	81	>65	Female	No	No	No	No	0	No	No	0	0	0	Moderate	Moderate noise level	16	0	Yes	361	0	Yes	High dose	Moderate acute nursing care	15	1	Yes	7	7	8	1	Alive	Moderate to Low	Moderate to Low noise level	High dose	Moderate to Low acute nursing care	0
616	Dark Room	66	>65	Male	No	No	No	No	0	No	No	0	0	0	Moderate	Moderate noise level	14	1	Yes	179	1	No	Moderate dose	Moderate acute nursing care	11	1	Yes	7	7	17	0	Alive	Moderate to Low	Moderate to Low noise level	Moderate to Low dose	Moderate to Low acute nursing care	0
617	Dark Room	74	>65	Female	No	No	No	No	0	No	Yes	0	0	Yes	Moderate	Moderate noise level	14	1	Yes	235	1	Yes	Moderate dose	High acute nursing care	16	0	Yes	7	7	8	1	Alive	Moderate to Low	Moderate to Low noise level	Moderate to Low dose	High acute nursing care	0
618	Light Room	55	<65	Female	No	Yes	Yes	Yes	CHF/cardiomyopathy disease	No	No	0	0	0	Low	High noise level	15	1	Yes	417	0	Yes	Moderate dose	Low acute nursing care	15	1	Yes	7	7	13	1	Death	Moderate to Low	High noise level	Moderate to Low dose	Moderate to Low acute nursing care	1
619	Light Room	54	<65	Male	No	Yes	Yes	No	0	No	Yes	0	0	Yes	Low	High noise level	12	1	Yes	347	0	Yes	Moderate dose	Moderate acute nursing care	15	1	Yes	7	7	50	0	Death	Moderate to Low	High noise level	Moderate to Low dose	Moderate to Low acute nursing care	1
620	Light Room	58	<65	Female	No	No	Yes	Yes	Liver cancer	No	No	0	0	Yes	Moderate	High noise level	14	1	Yes	81	1	No	Moderate dose	Low acute nursing care	11	1	Yes	7	7	11	1	Death	Moderate to Low	High noise level	Moderate to Low dose	Moderate to Low acute nursing care	1
621	Light Room	56	<65	Female	No	No	No	Yes	CHF/cardiomyopathy disease	Yes	Yes	0	0	0	High	Moderate noise level	11	1	Yes	403	0	Yes	Moderate dose	High acute nursing care	9	1	Yes	7	7	18	0	Death	High	Moderate to Low noise level	Moderate to Low dose	High acute nursing care	1
622	Light Room	60	<65	Male	Yes	No	No	No	0	No	No	Yes	Yes	Yes	Moderate	Moderate noise level	15	1	Yes	292	0	Yes	Low dose	Moderate acute nursing care	10	1	Yes	7	7	7	1	Death	Moderate to Low	Moderate to Low noise level	Moderate to Low dose	Moderate to Low acute nursing care	1
623	Light Room	78	>65	Male	No	Yes	Yes	No	0	No	Yes	0	0	0	Moderate	Moderate noise level	14	1	Yes	123	1	Yes	Moderate dose	Moderate acute nursing care	16	0	Yes	7	7	46	0	Death	Moderate to Low	Moderate to Low noise level	Moderate to Low dose	Moderate to Low acute nursing care	1
624	Light Room	54	<65	Female	No	Yes	Yes	No	0	No	Yes	0	0	0	Moderate	Low noise level	12	1	Yes	445	0	No	High dose	Low acute nursing care	15	1	Yes	7	7	16	0	Death	Moderate to Low	Moderate to Low noise level	High dose	Moderate to Low acute nursing care	1
625	Light Room	54	<65	Female	No	Yes	Yes	Yes	CHF/cardiomyopathy disease	No	No	0	0	Yes	Moderate	Low noise level	15	1	Yes	417	0	Yes	Moderate dose	Moderate acute nursing care	15	1	Yes	7	7	36	0	Death	Moderate to Low	Moderate to Low noise level	Moderate to Low dose	Moderate to Low acute nursing care	1
626	Light Room	56	<65	Female	No	No	No	No	0	No	Yes	0	0	0	Moderate	Moderate noise level	15	1	0	95	1	Yes	High dose	Moderate acute nursing care	10	1	Yes	7	7	49	0	Death	Moderate to Low	Moderate to Low noise level	High dose	Moderate to Low acute nursing care	1
627	Light Room	71	>65	Male	No	No	No	Yes	Diabetes	No	Yes	0	0	0	Moderate	Moderate noise level	14	1	0	109	1	No	Low dose	Moderate acute nursing care	9	1	Yes	7	7	37	0	Death	Moderate to Low	Moderate to Low noise level	Moderate to Low dose	Moderate to Low acute nursing care	1
628	Light Room	56	<65	Female	No	No	No	No	0	No	No	0	0	Yes	Moderate	Low noise level	16	0	Yes	95	1	Yes	High dose	High acute nursing care	10	1	Yes	7	7	5	1	Death	Moderate to Low	Moderate to Low noise level	High dose	High acute nursing care	1
629	Light Room	75	>65	Female	Yes	No	Yes	No	0	No	Yes	Yes	0	Yes	Moderate	High noise level	12	1	Yes	222	1	No	Moderate dose	Low acute nursing care	13	1	Yes	7	7	23	0	Alive	Moderate to Low	High noise level	Moderate to Low dose	Moderate to Low acute nursing care	0
630	Light Room	70	>65	Male	Yes	No	Yes	Yes	Diabetes	Yes	Yes	Yes	0	Yes	Moderate	High noise level	15	1	0	180	1	Yes	Moderate dose	Moderate acute nursing care	9	1	Yes	7	7	13	1	Alive	Moderate to Low	High noise level	Moderate to Low dose	Moderate to Low acute nursing care	0
631	Light Room	65	<65	Female	Yes	No	Yes	Yes	Chronic kidney disease	No	No	Yes	Yes	Yes	Moderate	High noise level	14	1	Yes	110	1	No	Low dose	Moderate acute nursing care	10	1	Yes	7	7	10	1	Alive	Moderate to Low	High noise level	Moderate to Low dose	Moderate to Low acute nursing care	0
632	Light Room	58	<65	Female	Yes	No	Yes	Yes	Liver cancer	No	No	Yes	Yes	Yes	Moderate	High noise level	15	1	Yes	82	1	No	Low dose	Moderate acute nursing care	11	1	Yes	7	7	12	1	Alive	Moderate to Low	High noise level	Moderate to Low dose	Moderate to Low acute nursing care	0
633	Light Room	54	<65	Female	No	Yes	Yes	No	0	No	No	0	0	0	Moderate	High noise level	12	1	Yes	445	0	Yes	High dose	Low acute nursing care	15	1	Yes	7	7	29	0	Alive	Moderate to Low	High noise level	High dose	Moderate to Low acute nursing care	0
634	Light Room	59	<65	Female	No	Yes	Yes	No	0	No	No	0	0	0	Moderate	High noise level	15	1	Yes	249	1	Yes	Moderate dose	Low acute nursing care	13	1	Yes	7	7	38	0	Alive	Moderate to Low	High noise level	Moderate to Low dose	Moderate to Low acute nursing care	0
635	Light Room	53	<65	Female	No	Yes	Yes	Yes	CHF/cardiomyopathy disease	No	No	0	0	0	Moderate	High noise level	15	1	Yes	417	0	No	Moderate dose	Low acute nursing care	15	1	Yes	7	7	15	1	Alive	Moderate to Low	High noise level	Moderate to Low dose	Moderate to Low acute nursing care	0
636	Light Room	54	<65	Male	No	Yes	Yes	No	0	No	No	0	0	0	Low	High noise level	11	1	Yes	347	0	Yes	Moderate dose	Moderate acute nursing care	15	1	Yes	7	7	14	1	Alive	Moderate to Low	High noise level	Moderate to Low dose	Moderate to Low acute nursing care	0
637	Light Room	57	<65	Female	No	Yes	Yes	Yes	CHF/cardiomyopathy disease	Yes	No	0	0	Yes	Low	High noise level	14	1	Yes	529	0	No	Moderate dose	High acute nursing care	15	1	Yes	7	7	3	1	Alive	Moderate to Low	High noise level	Moderate to Low dose	High acute nursing care	0
638	Light Room	50	<65	Female	No	No	Yes	No	0	No	Yes	0	0	0	Moderate	High noise level	15	1	Yes	179	1	No	Low dose	Moderate acute nursing care	11	1	Yes	7	7	27	0	Alive	Moderate to Low	High noise level	Moderate to Low dose	Moderate to Low acute nursing care	0
639	Light Room	58	<65	Male	No	No	Yes	No	0	No	Yes	0	0	0	Moderate	High noise level	21	0	Yes	165	1	Yes	Moderate dose	Low acute nursing care	10	1	Yes	7	7	40	0	Alive	Moderate to Low	High noise level	Moderate to Low dose	Moderate to Low acute nursing care	0
640	Light Room	89	>65	Female	No	No	Yes	No	0	No	Yes	0	0	0	Moderate	High noise level	15	1	Yes	291	0	Yes	Moderate dose	Low acute nursing care	16	0	Yes	7	7	23	0	Alive	Moderate to Low	High noise level	Moderate to Low dose	Moderate to Low acute nursing care	0
641	Light Room	54	<65	Male	No	No	Yes	No	0	No	Yes	0	0	0	Moderate	High noise level	14	1	Yes	81	1	No	Moderate dose	Low acute nursing care	11	1	Yes	7	7	18	0	Alive	Moderate to Low	High noise level	Moderate to Low dose	Moderate to Low acute nursing care	0
642	Light Room	75	>65	Female	No	No	Yes	No	0	No	Yes	0	0	0	Moderate	High noise level	12	1	Yes	221	1	No	Moderate dose	Low acute nursing care	13	1	Yes	7	7	21	0	Alive	Moderate to Low	High noise level	Moderate to Low dose	Moderate to Low acute nursing care	0
643	Light Room	71	>65	Female	No	No	Yes	Yes	CHF/cardiomyopathy disease	No	Yes	0	0	0	Moderate	High noise level	15	1	Yes	403	0	No	Moderate dose	High acute nursing care	9	1	Yes	7	7	11	1	Alive	Moderate to Low	High noise level	Moderate to Low dose	High acute nursing care	0
644	Light Room	71	>65	Female	No	No	Yes	Yes	CHF/cardiomyopathy disease	No	Yes	0	0	0	Moderate	High noise level	17	0	Yes	137	1	No	Moderate dose	High acute nursing care	9	1	Yes	7	7	16	0	Alive	Moderate to Low	High noise level	Moderate to Low dose	High acute nursing care	0
645	Light Room	70	>65	Male	No	No	Yes	Yes	Diabetes	Yes	Yes	0	0	0	Moderate	High noise level	15	1	0	179	1	Yes	High dose	High acute nursing care	9	1	Yes	7	7	10	1	Alive	Moderate to Low	High noise level	High dose	High acute nursing care	0
646	Light Room	89	>65	Female	No	No	Yes	No	0	No	No	0	0	0	Moderate	High noise level	11	1	Yes	291	0	Yes	Moderate dose	Low acute nursing care	16	0	Yes	7	7	13	1	Alive	Moderate to Low	High noise level	Moderate to Low dose	Moderate to Low acute nursing care	0
647	Light Room	89	>65	Female	No	No	Yes	No	0	No	No	0	0	0	Moderate	High noise level	15	1	Yes	291	0	Yes	Moderate dose	Low acute nursing care	16	0	Yes	7	7	50	0	Alive	Moderate to Low	High noise level	Moderate to Low dose	Moderate to Low acute nursing care	0
648	Light Room	56	<65	Female	No	No	Yes	No	0	No	Yes	0	0	Yes	Moderate	High noise level	14	1	Yes	249	1	No	Low dose	Moderate acute nursing care	10	1	Yes	7	7	90	0	Alive	Moderate to Low	High noise level	Moderate to Low dose	Moderate to Low acute nursing care	0
649	Light Room	54	<65	Male	No	No	Yes	No	0	No	Yes	0	0	Yes	Moderate	High noise level	15	1	Yes	81	1	No	Moderate dose	Low acute nursing care	11	1	Yes	7	7	41	0	Alive	Moderate to Low	High noise level	Moderate to Low dose	Moderate to Low acute nursing care	0
650	Light Room	65	<65	Female	No	No	Yes	Yes	Chronic kidney disease	Yes	Yes	0	0	Yes	Moderate	High noise level	14	1	Yes	109	1	Yes	High dose	High acute nursing care	10	1	Yes	7	7	21	0	Alive	Moderate to Low	High noise level	High dose	High acute nursing care	0
651	Light Room	72	>65	Female	No	No	Yes	Yes	CHF/cardiomyopathy disease	No	Yes	0	0	0	Low	High noise level	18	0	Yes	137	1	Yes	Moderate dose	Low acute nursing care	9	1	Yes	7	7	13	1	Alive	Moderate to Low	High noise level	Moderate to Low dose	Moderate to Low acute nursing care	0
652	Light Room	86	>65	Female	No	No	Yes	No	0	No	No	0	0	0	Low	High noise level	14	1	0	333	0	Yes	Moderate dose	Moderate acute nursing care	16	0	Yes	7	7	12	1	Alive	Moderate to Low	High noise level	Moderate to Low dose	Moderate to Low acute nursing care	0
653	Light Room	85	>65	Male	No	No	No	No	0	No	Yes	0	0	0	High	Low noise level	13	1	Yes	361	0	Yes	Moderate dose	Moderate acute nursing care	16	0	Yes	7	7	21	0	Alive	High	Moderate to Low noise level	Moderate to Low dose	Moderate to Low acute nursing care	0
654	Light Room	59	<65	Female	Yes	Yes	Yes	No	0	No	Yes	Yes	0	Yes	Moderate	Low noise level	15	1	Yes	250	1	No	Low dose	Moderate acute nursing care	13	1	Yes	7	7	22	0	Alive	Moderate to Low	Moderate to Low noise level	Moderate to Low dose	Moderate to Low acute nursing care	0
655	Light Room	56	<65	Female	Yes	Yes	Yes	Yes	CHF/cardiomyopathy disease	No	No	Yes	0	Yes	Low	Low noise level	13	1	Yes	530	0	No	High dose	Moderate acute nursing care	15	1	Yes	7	7	48	0	Alive	Moderate to Low	Moderate to Low noise level	High dose	Moderate to Low acute nursing care	0
656	Light Room	88	>65	Female	Yes	No	Yes	No	0	No	Yes	Yes	0	Yes	Moderate	Low noise level	13	1	0	362	0	Yes	Low dose	Moderate acute nursing care	16	0	Yes	7	7	7	1	Alive	Moderate to Low	Moderate to Low noise level	Moderate to Low dose	Moderate to Low acute nursing care	0
657	Light Room	86	>65	Female	Yes	No	Yes	No	0	No	Yes	Yes	0	Yes	Low	Low noise level	14	1	0	334	0	No	Moderate dose	Moderate acute nursing care	16	0	Yes	7	7	26	0	Alive	Moderate to Low	Moderate to Low noise level	Moderate to Low dose	Moderate to Low acute nursing care	0
658	Light Room	59	<65	Male	Yes	No	No	No	0	No	Yes	Yes	0	Yes	Moderate	Low noise level	21	0	Yes	166	1	No	Moderate dose	Low acute nursing care	10	1	Yes	7	7	23	0	Alive	Moderate to Low	Moderate to Low noise level	Moderate to Low dose	Moderate to Low acute nursing care	0
659	Light Room	58	<65	Female	Yes	No	No	Yes	CHF/cardiomyopathy disease	No	No	Yes	Yes	Yes	Moderate	Moderate noise level	15	1	Yes	348	0	No	Moderate dose	Moderate acute nursing care	9	1	Yes	7	7	26	0	Alive	Moderate to Low	Moderate to Low noise level	Moderate to Low dose	Moderate to Low acute nursing care	0
660	Light Room	54	<65	Female	Yes	No	No	Yes	CHF/cardiomyopathy disease	Yes	Yes	Yes	0	Yes	Low	Low noise level	16	0	Yes	138	1	Yes	Low dose	High acute nursing care	9	1	Yes	7	7	17	0	Alive	Moderate to Low	Moderate to Low noise level	Moderate to Low dose	High acute nursing care	0
661	Light Room	59	<65	Female	No	Yes	Yes	No	0	No	Yes	0	0	0	Moderate	Moderate noise level	15	1	Yes	249	1	No	Low dose	High acute nursing care	13	1	Yes	7	7	3	1	Alive	Moderate to Low	Moderate to Low noise level	Moderate to Low dose	High acute nursing care	0
662	Light Room	55	<65	Female	No	Yes	Yes	No	0	No	No	0	0	0	Moderate	Moderate noise level	15	1	Yes	375	0	No	High dose	Moderate acute nursing care	15	1	Yes	7	7	14	1	Alive	Moderate to Low	Moderate to Low noise level	High dose	Moderate to Low acute nursing care	0
663	Light Room	58	<65	Female	No	Yes	No	Yes	CHF/cardiomyopathy disease	No	No	0	0	0	Moderate	Moderate noise level	13	1	Yes	529	0	Yes	Moderate dose	Low acute nursing care	15	1	Yes	7	7	16	0	Alive	Moderate to Low	Moderate to Low noise level	Moderate to Low dose	Moderate to Low acute nursing care	0
664	Light Room	54	<65	Male	No	Yes	No	No	0	No	Yes	0	0	Yes	Low	Moderate noise level	13	1	Yes	347	0	Yes	High dose	Low acute nursing care	15	1	Yes	7	7	7	1	Alive	Moderate to Low	Moderate to Low noise level	High dose	Moderate to Low acute nursing care	0
665	Light Room	54	<65	Male	No	No	Yes	No	0	No	Yes	0	0	0	Moderate	Moderate noise level	15	1	Yes	81	1	Yes	Moderate dose	Moderate acute nursing care	11	1	Yes	7	7	10	1	Alive	Moderate to Low	Moderate to Low noise level	Moderate to Low dose	Moderate to Low acute nursing care	0
666	Light Room	86	>65	Female	No	No	Yes	No	0	No	No	0	0	0	Low	Moderate noise level	14	1	0	333	0	Yes	High dose	Moderate acute nursing care	16	0	Yes	7	7	9	1	Alive	Moderate to Low	Moderate to Low noise level	High dose	Moderate to Low acute nursing care	0
667	Light Room	58	<65	Male	No	No	No	No	0	No	Yes	0	0	0	Moderate	Moderate noise level	21	0	Yes	165	1	No	Moderate dose	Moderate acute nursing care	10	1	Yes	7	7	14	1	Alive	Moderate to Low	Moderate to Low noise level	Moderate to Low dose	Moderate to Low acute nursing care	0
668	Light Room	59	<65	Male	No	No	No	No	0	No	Yes	0	0	0	Moderate	Moderate noise level	12	1	Yes	165	1	No	Moderate dose	Moderate acute nursing care	10	1	Yes	7	7	55	0	Alive	Moderate to Low	Moderate to Low noise level	Moderate to Low dose	Moderate to Low acute nursing care	0
669	Light Room	59	<65	Male	No	No	No	No	0	No	Yes	0	0	0	Moderate	Moderate noise level	21	0	Yes	165	1	No	Moderate dose	Low acute nursing care	10	1	Yes	7	7	39	0	Alive	Moderate to Low	Moderate to Low noise level	Moderate to Low dose	Moderate to Low acute nursing care	0
670	Light Room	59	<65	Male	No	No	No	Yes	Chronic pulmonary disease	No	Yes	0	0	0	Moderate	Low noise level	14	1	Yes	235	1	No	High dose	Low acute nursing care	11	1	Yes	7	7	8	1	Alive	Moderate to Low	Moderate to Low noise level	High dose	Moderate to Low acute nursing care	0
671	Light Room	86	>65	Female	No	No	No	No	0	No	No	0	0	0	Moderate	Moderate noise level	16	0	Yes	221	1	Yes	Low dose	Moderate acute nursing care	9	1	Yes	7	7	15	1	Alive	Moderate to Low	Moderate to Low noise level	Moderate to Low dose	Moderate to Low acute nursing care	0
672	Light Room	88	>65	Female	No	No	No	No	0	No	Yes	0	0	Yes	Moderate	Moderate noise level	15	1	Yes	333	0	No	High dose	Low acute nursing care	9	1	Yes	7	7	7	1	Alive	Moderate to Low	Moderate to Low noise level	High dose	Moderate to Low acute nursing care	0
673	Light Room	71	>65	Male	No	No	No	Yes	Diabetes	No	Yes	0	0	Yes	Moderate	Moderate noise level	13	1	Yes	109	1	Yes	Moderate dose	Moderate acute nursing care	9	1	Yes	7	7	17	0	Alive	Moderate to Low	Moderate to Low noise level	Moderate to Low dose	Moderate to Low acute nursing care	0
674	Light Room	60	<65	Male	No	No	No	No	0	No	No	0	0	Yes	Moderate	Low noise level	14	1	Yes	291	0	Yes	Low dose	Moderate acute nursing care	10	1	Yes	7	7	28	0	Alive	Moderate to Low	Moderate to Low noise level	Moderate to Low dose	Moderate to Low acute nursing care	0
675	Light Room	88	>65	Female	No	No	No	No	0	No	Yes	0	0	0	Low	Moderate noise level	14	1	0	361	0	No	High dose	High acute nursing care	16	0	Yes	7	7	14	1	Alive	Moderate to Low	Moderate to Low noise level	High dose	High acute nursing care	0
676	Light Room	89	>65	Female	No	No	No	No	0	No	Yes	0	0	Yes	Low	Moderate noise level	14	1	0	361	0	No	High dose	High acute nursing care	16	0	Yes	7	7	16	0	Alive	Moderate to Low	Moderate to Low noise level	High dose	High acute nursing care	0
677	Dark Room	65	<65	Male	Yes	No	Yes	No	0	No	Yes	Yes	Yes	Yes	Moderate	High noise level	15	1	Yes	264	0	Yes	Low dose	Low acute nursing care	12	1	Yes	8	8	33	0	Death	Moderate to Low	High noise level	Moderate to Low dose	Moderate to Low acute nursing care	1
678	Dark Room	57	<65	Male	Yes	No	Yes	Yes	Chronic liver disease	No	Yes	Yes	Yes	Yes	Moderate	High noise level	15	1	Yes	236	1	Yes	Moderate dose	Moderate acute nursing care	15	1	Yes	8	8	12	1	Death	Moderate to Low	High noise level	Moderate to Low dose	Moderate to Low acute nursing care	1
679	Dark Room	57	<65	Male	Yes	No	Yes	Yes	Chronic liver disease	No	Yes	Yes	Yes	Yes	Low	High noise level	16	0	Yes	82	1	No	High dose	Low acute nursing care	14	1	Yes	8	8	23	0	Death	Moderate to Low	High noise level	High dose	Moderate to Low acute nursing care	1
680	Dark Room	78	>65	Female	No	No	Yes	No	0	No	Yes	0	0	0	Moderate	High noise level	21	0	Yes	305	0	Yes	Low dose	High acute nursing care	16	0	Yes	8	8	12	1	Death	Moderate to Low	High noise level	Moderate to Low dose	High acute nursing care	1
681	Dark Room	63	<65	Male	No	No	Yes	No	0	No	No	0	0	0	Moderate	High noise level	14	1	Yes	81	1	No	Low dose	Moderate acute nursing care	18	0	Yes	8	8	12	1	Death	Moderate to Low	High noise level	Moderate to Low dose	Moderate to Low acute nursing care	1
682	Dark Room	78	>65	Female	No	No	Yes	No	0	No	No	0	0	0	Moderate	High noise level	15	1	0	305	0	No	Moderate dose	Low acute nursing care	16	0	Yes	8	8	32	0	Death	Moderate to Low	High noise level	Moderate to Low dose	Moderate to Low acute nursing care	1
683	Dark Room	61	<65	Female	No	No	Yes	Yes	CHF/cardiomyopathy disease	No	Yes	0	0	Yes	Moderate	High noise level	14	1	Yes	137	1	Yes	High dose	Low acute nursing care	12	1	Yes	8	8	26	0	Death	Moderate to Low	High noise level	High dose	Moderate to Low acute nursing care	1
684	Dark Room	69	>65	Male	No	No	Yes	No	0	No	No	0	0	Yes	Moderate	High noise level	14	1	Yes	291	0	No	Moderate dose	Low acute nursing care	12	1	Yes	8	8	20	0	Death	Moderate to Low	High noise level	Moderate to Low dose	Moderate to Low acute nursing care	1
685	Dark Room	69	>65	Male	No	No	Yes	No	0	No	No	0	0	Yes	Moderate	High noise level	15	1	Yes	291	0	No	Moderate dose	Low acute nursing care	12	1	Yes	8	8	32	0	Death	Moderate to Low	High noise level	Moderate to Low dose	Moderate to Low acute nursing care	1
686	Dark Room	75	>65	Male	Yes	No	Yes	No	0	No	No	Yes	Yes	Yes	High	Moderate noise level	12	1	Yes	124	1	Yes	Low dose	High acute nursing care	11	1	Yes	8	8	9	1	Death	High	Moderate to Low noise level	Moderate to Low dose	High acute nursing care	1
687	Dark Room	83	>65	Male	Yes	No	No	No	0	No	Yes	Yes	Yes	Yes	High	Moderate noise level	16	0	Yes	82	1	No	Moderate dose	High acute nursing care	9	1	Yes	8	8	12	1	Death	High	Moderate to Low noise level	Moderate to Low dose	High acute nursing care	1
688	Dark Room	75	>65	Male	No	No	Yes	No	0	No	No	0	0	Yes	High	Moderate noise level	21	0	Yes	123	1	No	Low dose	High acute nursing care	11	1	Yes	8	8	8	1	Death	High	Moderate to Low noise level	Moderate to Low dose	High acute nursing care	1
689	Dark Room	61	<65	Male	Yes	No	Yes	No	0	No	No	Yes	0	Yes	Moderate	Moderate noise level	15	1	Yes	166	1	No	Moderate dose	High acute nursing care	20	0	Yes	8	8	13	1	Death	Moderate to Low	Moderate to Low noise level	Moderate to Low dose	High acute nursing care	1
690	Dark Room	62	<65	Male	Yes	No	Yes	No	0	No	No	Yes	0	Yes	Moderate	Low noise level	14	1	Yes	138	1	No	High dose	Moderate acute nursing care	15	1	Yes	8	8	14	1	Death	Moderate to Low	Moderate to Low noise level	High dose	Moderate to Low acute nursing care	1
691	Dark Room	63	<65	Male	Yes	No	Yes	No	0	No	Yes	Yes	Yes	Yes	Moderate	Low noise level	16	0	Yes	236	1	Yes	Moderate dose	High acute nursing care	9	1	Yes	8	8	19	0	Death	Moderate to Low	Moderate to Low noise level	Moderate to Low dose	High acute nursing care	1
692	Dark Room	68	>65	Female	No	No	Yes	No	0	No	Yes	0	0	0	Moderate	Moderate noise level	14	1	0	123	1	Yes	Moderate dose	Moderate acute nursing care	11	1	Yes	8	8	5	1	Death	Moderate to Low	Moderate to Low noise level	Moderate to Low dose	Moderate to Low acute nursing care	1
693	Dark Room	61	<65	Male	No	No	Yes	No	0	No	Yes	0	0	0	Moderate	Low noise level	14	1	0	291	0	Yes	Low dose	Moderate acute nursing care	23	0	Yes	8	8	13	1	Death	Moderate to Low	Moderate to Low noise level	Moderate to Low dose	Moderate to Low acute nursing care	1
694	Dark Room	56	<65	Male	No	No	No	No	0	No	No	0	0	0	Moderate	Moderate noise level	14	1	Yes	431	0	Yes	High dose	Moderate acute nursing care	9	1	Yes	8	8	8	1	Death	Moderate to Low	Moderate to Low noise level	High dose	Moderate to Low acute nursing care	1
695	Dark Room	58	<65	Male	No	No	No	No	0	No	No	0	0	0	Moderate	Moderate noise level	14	1	Yes	263	0	No	Moderate dose	Moderate acute nursing care	13	1	Yes	8	8	18	0	Death	Moderate to Low	Moderate to Low noise level	Moderate to Low dose	Moderate to Low acute nursing care	1
696	Dark Room	58	<65	Female	No	No	No	No	0	No	No	0	0	0	Moderate	Moderate noise level	22	0	Yes	291	0	No	Low dose	Moderate acute nursing care	13	1	Yes	8	8	16	0	Death	Moderate to Low	Moderate to Low noise level	Moderate to Low dose	Moderate to Low acute nursing care	1
697	Dark Room	69	>65	Male	No	No	Yes	No	0	No	Yes	0	0	0	High	High noise level	15	1	Yes	235	1	No	Low dose	Low acute nursing care	12	1	Yes	8	8	19	0	Alive	High	High noise level	Moderate to Low dose	Moderate to Low acute nursing care	0
698	Dark Room	56	<65	Male	No	No	Yes	Yes	Chronic pulmonary disease	No	Yes	0	0	Yes	High	High noise level	14	1	0	123	1	Yes	Moderate dose	High acute nursing care	25	0	Yes	8	8	13	1	Alive	High	High noise level	Moderate to Low dose	High acute nursing care	0
699	Dark Room	58	<65	Male	Yes	Yes	Yes	Yes	Chronic kidney disease	No	Yes	Yes	Yes	Yes	Moderate	High noise level	15	1	Yes	222	1	Yes	High dose	Moderate acute nursing care	12	1	Yes	8	8	14	1	Alive	Moderate to Low	High noise level	High dose	Moderate to Low acute nursing care	0
700	Dark Room	56	<65	Female	Yes	No	Yes	No	0	No	Yes	Yes	Yes	Yes	Moderate	High noise level	15	1	Yes	362	0	Yes	Low dose	Moderate acute nursing care	9	1	Yes	8	8	27	0	Alive	Moderate to Low	High noise level	Moderate to Low dose	Moderate to Low acute nursing care	0
701	Dark Room	53	<65	Male	Yes	No	Yes	Yes	Gastrointestinal cancer	Yes	No	Yes	Yes	Yes	Moderate	High noise level	14	1	0	236	1	No	Moderate dose	High acute nursing care	24	0	Yes	8	8	3	1	Alive	Moderate to Low	High noise level	Moderate to Low dose	High acute nursing care	0
702	Dark Room	64	<65	Female	No	Yes	Yes	Yes	Cardiovascular disease	No	Yes	0	0	0	Moderate	High noise level	14	1	Yes	165	1	Yes	Moderate dose	Moderate acute nursing care	11	1	Yes	8	8	30	0	Alive	Moderate to Low	High noise level	Moderate to Low dose	Moderate to Low acute nursing care	0
703	Dark Room	68	>65	Female	No	No	Yes	No	0	No	Yes	0	0	0	Moderate	High noise level	15	1	Yes	123	1	Yes	Moderate dose	Moderate acute nursing care	11	1	Yes	8	8	6	1	Alive	Moderate to Low	High noise level	Moderate to Low dose	Moderate to Low acute nursing care	0
704	Dark Room	78	>65	Female	No	No	Yes	No	0	No	Yes	0	0	0	Moderate	High noise level	19	0	Yes	305	0	No	Moderate dose	Low acute nursing care	16	0	Yes	8	8	17	0	Alive	Moderate to Low	High noise level	Moderate to Low dose	Moderate to Low acute nursing care	0
705	Dark Room	81	>65	Female	No	No	Yes	No	0	No	No	0	0	0	Moderate	High noise level	22	0	0	109	1	No	Moderate dose	High acute nursing care	17	0	Yes	8	8	37	0	Alive	Moderate to Low	High noise level	Moderate to Low dose	High acute nursing care	0
706	Dark Room	65	<65	Male	No	No	Yes	No	0	No	No	0	0	0	Moderate	High noise level	22	0	Yes	263	0	No	Low dose	High acute nursing care	12	1	Yes	8	8	11	1	Alive	Moderate to Low	High noise level	Moderate to Low dose	High acute nursing care	0
707	Dark Room	78	>65	Female	No	No	Yes	No	0	No	No	0	0	0	Moderate	High noise level	14	1	0	305	0	Yes	Moderate dose	Moderate acute nursing care	16	0	Yes	8	8	10	1	Alive	Moderate to Low	High noise level	Moderate to Low dose	Moderate to Low acute nursing care	0
708	Dark Room	62	<65	Male	No	No	Yes	No	0	No	No	0	0	0	Moderate	High noise level	14	1	0	263	0	No	Moderate dose	Low acute nursing care	19	0	Yes	8	8	18	0	Alive	Moderate to Low	High noise level	Moderate to Low dose	Moderate to Low acute nursing care	0
709	Dark Room	68	>65	Female	No	No	Yes	No	0	No	Yes	0	0	Yes	Moderate	High noise level	14	1	Yes	123	1	No	Moderate dose	Moderate acute nursing care	11	1	Yes	8	8	9	1	Alive	Moderate to Low	High noise level	Moderate to Low dose	Moderate to Low acute nursing care	0
710	Dark Room	61	<65	Male	No	No	Yes	No	0	No	Yes	0	0	Yes	Moderate	High noise level	21	0	Yes	333	0	No	Moderate dose	Moderate acute nursing care	9	1	Yes	8	8	24	0	Alive	Moderate to Low	High noise level	Moderate to Low dose	Moderate to Low acute nursing care	0
711	Dark Room	62	<65	Male	No	No	Yes	No	0	No	No	0	0	Yes	Moderate	High noise level	15	1	0	263	0	No	Moderate dose	Moderate acute nursing care	19	0	Yes	8	8	17	0	Alive	Moderate to Low	High noise level	Moderate to Low dose	Moderate to Low acute nursing care	0
712	Dark Room	55	<65	Female	No	No	Yes	Yes	Liver cancer	Yes	No	0	0	Yes	Moderate	High noise level	13	1	Yes	249	1	No	Moderate dose	High acute nursing care	10	1	Yes	8	8	19	0	Alive	Moderate to Low	High noise level	Moderate to Low dose	High acute nursing care	0
713	Dark Room	78	>65	Female	No	No	Yes	No	0	No	Yes	0	0	0	Low	High noise level	14	1	Yes	123	1	No	High dose	High acute nursing care	16	0	Yes	8	8	17	0	Alive	Moderate to Low	High noise level	High dose	High acute nursing care	0
714	Dark Room	58	<65	Male	Yes	Yes	Yes	Yes	Chronic kidney disease	Yes	Yes	Yes	0	Yes	High	Low noise level	15	1	Yes	222	1	No	Moderate dose	Moderate acute nursing care	12	1	Yes	8	8	25	0	Alive	High	Moderate to Low noise level	Moderate to Low dose	Moderate to Low acute nursing care	0
715	Dark Room	75	>65	Male	No	No	Yes	No	0	No	No	0	0	0	High	Moderate noise level	21	0	Yes	123	1	Yes	Moderate dose	High acute nursing care	11	1	Yes	8	8	18	0	Alive	High	Moderate to Low noise level	Moderate to Low dose	High acute nursing care	0
716	Dark Room	64	<65	Female	No	No	No	No	0	No	Yes	0	0	0	High	Moderate noise level	13	1	Yes	375	0	No	Moderate dose	Low acute nursing care	11	1	Yes	8	8	27	0	Alive	High	Moderate to Low noise level	Moderate to Low dose	Moderate to Low acute nursing care	0
717	Dark Room	53	<65	Male	Yes	Yes	Yes	Yes	Brain cancer	Yes	No	Yes	0	Yes	Moderate	Low noise level	18	0	0	96	1	No	Moderate dose	High acute nursing care	24	0	Yes	8	8	4	1	Alive	Moderate to Low	Moderate to Low noise level	Moderate to Low dose	High acute nursing care	0
718	Dark Room	71	>65	Male	Yes	No	Yes	No	0	No	Yes	Yes	0	Yes	Moderate	Low noise level	21	0	Yes	82	1	No	High dose	Moderate acute nursing care	12	1	Yes	8	8	6	1	Alive	Moderate to Low	Moderate to Low noise level	High dose	Moderate to Low acute nursing care	0
719	Dark Room	62	<65	Male	Yes	No	Yes	No	0	No	No	Yes	Yes	Yes	Moderate	Low noise level	13	1	0	124	1	Yes	Moderate dose	High acute nursing care	16	0	Yes	8	8	18	0	Alive	Moderate to Low	Moderate to Low noise level	Moderate to Low dose	High acute nursing care	0
720	Dark Room	61	<65	Male	Yes	No	Yes	No	0	No	No	Yes	Yes	Yes	Moderate	Low noise level	14	1	Yes	250	1	No	Moderate dose	Moderate acute nursing care	14	1	Yes	8	8	14	1	Alive	Moderate to Low	Moderate to Low noise level	Moderate to Low dose	Moderate to Low acute nursing care	0
721	Dark Room	61	<65	Female	Yes	No	No	Yes	CHF/cardiomyopathy disease	No	Yes	Yes	Yes	Yes	Moderate	Moderate noise level	14	1	Yes	138	1	No	Moderate dose	High acute nursing care	12	1	Yes	8	8	17	0	Alive	Moderate to Low	Moderate to Low noise level	Moderate to Low dose	High acute nursing care	0
722	Dark Room	62	<65	Female	No	Yes	Yes	Yes	CHF/cardiomyopathy disease	No	Yes	0	0	0	Low	Low noise level	12	1	Yes	137	1	Yes	High dose	Moderate acute nursing care	12	1	Yes	8	8	14	1	Alive	Moderate to Low	Moderate to Low noise level	High dose	Moderate to Low acute nursing care	0
723	Dark Room	62	<65	Female	No	Yes	No	Yes	CHF/cardiomyopathy disease	No	Yes	0	0	0	Moderate	Moderate noise level	13	1	Yes	137	1	Yes	Moderate dose	Moderate acute nursing care	12	1	Yes	8	8	15	1	Alive	Moderate to Low	Moderate to Low noise level	Moderate to Low dose	Moderate to Low acute nursing care	0
724	Dark Room	62	<65	Female	No	Yes	No	Yes	CHF/cardiomyopathy disease	No	Yes	0	0	Yes	Moderate	Moderate noise level	15	1	Yes	137	1	No	High dose	Moderate acute nursing care	12	1	Yes	8	8	24	0	Alive	Moderate to Low	Moderate to Low noise level	High dose	Moderate to Low acute nursing care	0
725	Dark Room	55	<65	Female	No	Yes	No	Yes	Liver cancer	No	Yes	0	0	Yes	Moderate	Low noise level	14	1	Yes	221	1	No	Moderate dose	Moderate acute nursing care	9	1	Yes	8	8	8	1	Alive	Moderate to Low	Moderate to Low noise level	Moderate to Low dose	Moderate to Low acute nursing care	0
726	Dark Room	69	>65	Male	No	No	Yes	No	0	No	Yes	0	0	0	Moderate	Moderate noise level	15	1	Yes	235	1	Yes	High dose	High acute nursing care	12	1	Yes	8	8	1	1	Alive	Moderate to Low	Moderate to Low noise level	High dose	High acute nursing care	0
727	Dark Room	62	<65	Male	No	No	Yes	No	0	No	Yes	0	0	0	Moderate	Moderate noise level	21	0	0	333	0	Yes	Moderate dose	High acute nursing care	18	0	Yes	8	8	11	1	Alive	Moderate to Low	Moderate to Low noise level	Moderate to Low dose	High acute nursing care	0
728	Dark Room	81	>65	Female	No	No	Yes	No	0	No	Yes	0	0	0	Moderate	Moderate noise level	16	0	0	109	1	No	Moderate dose	High acute nursing care	17	0	Yes	8	8	10	1	Alive	Moderate to Low	Moderate to Low noise level	Moderate to Low dose	High acute nursing care	0
729	Dark Room	68	>65	Female	No	No	Yes	No	0	No	Yes	0	0	0	Moderate	Low noise level	15	1	Yes	123	1	Yes	Low dose	Moderate acute nursing care	11	1	Yes	8	8	12	1	Alive	Moderate to Low	Moderate to Low noise level	Moderate to Low dose	Moderate to Low acute nursing care	0
730	Dark Room	78	>65	Female	No	No	Yes	No	0	No	Yes	0	0	0	Moderate	Low noise level	20	0	0	305	0	No	High dose	Low acute nursing care	16	0	Yes	8	8	19	0	Alive	Moderate to Low	Moderate to Low noise level	High dose	Moderate to Low acute nursing care	0
731	Dark Room	81	>65	Female	No	No	Yes	No	0	No	No	0	0	0	Moderate	Low noise level	21	0	0	109	1	No	Moderate dose	Moderate acute nursing care	17	0	Yes	8	8	11	1	Alive	Moderate to Low	Moderate to Low noise level	Moderate to Low dose	Moderate to Low acute nursing care	0
732	Dark Room	61	<65	Male	No	No	Yes	No	0	No	No	0	0	Yes	Moderate	Moderate noise level	21	0	Yes	277	0	Yes	Moderate dose	Moderate acute nursing care	73	0	Yes	8	8	7	1	Alive	Moderate to Low	Moderate to Low noise level	Moderate to Low dose	Moderate to Low acute nursing care	0
733	Dark Room	73	>65	Female	No	No	Yes	No	0	No	No	0	0	Yes	Moderate	Low noise level	16	0	Yes	375	0	Yes	Low dose	Low acute nursing care	9	1	Yes	8	8	85	0	Alive	Moderate to Low	Moderate to Low noise level	Moderate to Low dose	Moderate to Low acute nursing care	0
734	Dark Room	73	>65	Male	No	No	No	No	0	No	Yes	0	0	0	Moderate	Moderate noise level	13	1	0	375	0	Yes	Moderate dose	High acute nursing care	17	0	Yes	8	8	9	1	Alive	Moderate to Low	Moderate to Low noise level	Moderate to Low dose	High acute nursing care	0
735	Dark Room	73	>65	Male	No	No	No	No	0	No	Yes	0	0	0	Moderate	Moderate noise level	14	1	0	375	0	No	Moderate dose	Moderate acute nursing care	17	0	Yes	8	8	8	1	Alive	Moderate to Low	Moderate to Low noise level	Moderate to Low dose	Moderate to Low acute nursing care	0
736	Dark Room	74	>65	Female	No	No	No	No	0	No	Yes	0	0	0	Moderate	Moderate noise level	22	0	Yes	445	0	No	Moderate dose	Moderate acute nursing care	9	1	Yes	8	8	14	1	Alive	Moderate to Low	Moderate to Low noise level	Moderate to Low dose	Moderate to Low acute nursing care	0
737	Dark Room	63	<65	Male	No	No	No	No	0	No	Yes	0	0	0	Moderate	Moderate noise level	14	1	Yes	81	1	No	High dose	Low acute nursing care	18	0	Yes	8	8	10	1	Alive	Moderate to Low	Moderate to Low noise level	High dose	Moderate to Low acute nursing care	0
738	Dark Room	58	<65	Female	No	No	No	No	0	No	Yes	0	0	0	Moderate	Moderate noise level	20	0	Yes	291	0	No	Low dose	Low acute nursing care	13	1	Yes	8	8	25	0	Alive	Moderate to Low	Moderate to Low noise level	Moderate to Low dose	Moderate to Low acute nursing care	0
739	Dark Room	57	<65	Female	No	No	No	Yes	Chronic kidney disease	Yes	Yes	0	0	0	Moderate	Moderate noise level	15	1	Yes	221	1	Yes	High dose	Low acute nursing care	12	1	Yes	8	8	26	0	Alive	Moderate to Low	Moderate to Low noise level	High dose	Moderate to Low acute nursing care	0
740	Dark Room	57	<65	Male	No	No	No	Yes	Chronic liver disease	Yes	Yes	0	0	0	Moderate	Moderate noise level	14	1	Yes	305	0	Yes	Low dose	Moderate acute nursing care	9	1	Yes	8	8	8	1	Alive	Moderate to Low	Moderate to Low noise level	Moderate to Low dose	Moderate to Low acute nursing care	0
741	Dark Room	58	<65	Female	No	No	No	No	0	No	Yes	0	0	0	Moderate	Low noise level	19	0	Yes	291	0	No	Low dose	Low acute nursing care	13	1	Yes	8	8	34	0	Alive	Moderate to Low	Moderate to Low noise level	Moderate to Low dose	Moderate to Low acute nursing care	0
742	Dark Room	57	<65	Female	No	No	No	Yes	Chronic kidney disease	No	No	0	0	Yes	Moderate	Low noise level	15	1	Yes	221	1	Yes	Low dose	Moderate acute nursing care	12	1	Yes	8	8	24	0	Alive	Moderate to Low	Moderate to Low noise level	Moderate to Low dose	Moderate to Low acute nursing care	0
743	Light Room	51	<65	Female	No	No	Yes	Yes	CHF/cardiomyopathy disease	Yes	No	0	0	0	High	High noise level	22	0	Yes	95	1	Yes	Moderate dose	High acute nursing care	10	1	Yes	8	8	20	0	Death	High	High noise level	Moderate to Low dose	High acute nursing care	1
744	Light Room	87	>65	Female	Yes	No	Yes	No	0	No	No	Yes	Yes	Yes	Moderate	High noise level	14	1	0	390	0	Yes	Low dose	Moderate acute nursing care	16	0	Yes	8	8	26	0	Death	Moderate to Low	High noise level	Moderate to Low dose	Moderate to Low acute nursing care	1
745	Light Room	76	>65	Male	No	No	Yes	No	0	No	Yes	0	0	Yes	Moderate	High noise level	16	0	0	179	1	Yes	Low dose	Moderate acute nursing care	16	0	Yes	8	8	8	1	Death	Moderate to Low	High noise level	Moderate to Low dose	Moderate to Low acute nursing care	1
746	Light Room	53	<65	Male	Yes	Yes	No	Yes	Cardiovascular disease	No	Yes	Yes	Yes	Yes	Moderate	Moderate noise level	12	1	0	362	0	Yes	Moderate dose	Moderate acute nursing care	16	0	Yes	8	8	14	1	Death	Moderate to Low	Moderate to Low noise level	Moderate to Low dose	Moderate to Low acute nursing care	1
747	Light Room	76	>65	Female	No	No	Yes	No	0	No	Yes	0	0	0	Moderate	Low noise level	17	0	0	123	1	No	Moderate dose	Moderate acute nursing care	16	0	Yes	8	8	16	0	Death	Moderate to Low	Moderate to Low noise level	Moderate to Low dose	Moderate to Low acute nursing care	1
748	Light Room	76	>65	Female	No	No	Yes	No	0	No	Yes	0	0	0	Moderate	Low noise level	17	0	0	123	1	No	Moderate dose	Moderate acute nursing care	16	0	Yes	8	8	20	0	Death	Moderate to Low	Moderate to Low noise level	Moderate to Low dose	Moderate to Low acute nursing care	1
749	Light Room	93	>65	Female	No	No	Yes	No	0	No	Yes	0	0	0	Moderate	Low noise level	14	1	0	221	1	No	Moderate dose	Low acute nursing care	16	0	Yes	8	8	33	0	Death	Moderate to Low	Moderate to Low noise level	Moderate to Low dose	Moderate to Low acute nursing care	1
750	Light Room	70	>65	Male	No	No	Yes	Yes	Diabetes	No	No	0	0	0	High	High noise level	13	1	Yes	95	1	No	Moderate dose	Low acute nursing care	11	1	Yes	8	8	8	1	Alive	High	High noise level	Moderate to Low dose	Moderate to Low acute nursing care	0
751	Light Room	59	<65	Female	No	No	Yes	Yes	Chronic pulmonary disease	No	No	0	0	0	High	High noise level	17	0	Yes	263	0	Yes	Moderate dose	Moderate acute nursing care	12	1	Yes	8	8	50	0	Alive	High	High noise level	Moderate to Low dose	Moderate to Low acute nursing care	0
752	Light Room	52	<65	Female	Yes	Yes	Yes	No	0	No	No	Yes	0	Yes	Moderate	High noise level	14	1	0	250	1	Yes	High dose	Low acute nursing care	9	1	Yes	8	8	11	1	Alive	Moderate to Low	High noise level	High dose	Moderate to Low acute nursing care	0
753	Light Room	54	<65	Male	Yes	Yes	Yes	Yes	Cardiovascular disease	No	No	Yes	0	Yes	Moderate	High noise level	16	0	Yes	250	1	Yes	Moderate dose	Low acute nursing care	16	0	Yes	8	8	7	1	Alive	Moderate to Low	High noise level	Moderate to Low dose	Moderate to Low acute nursing care	0
754	Light Room	51	<65	Female	No	Yes	Yes	No	0	No	Yes	0	0	0	Moderate	High noise level	15	1	Yes	235	1	No	High dose	Moderate acute nursing care	9	1	Yes	8	8	7	1	Alive	Moderate to Low	High noise level	High dose	Moderate to Low acute nursing care	0
755	Light Room	78	>65	Male	No	Yes	Yes	No	0	No	No	0	0	0	Moderate	High noise level	16	0	Yes	347	0	Yes	Moderate dose	Moderate acute nursing care	17	0	Yes	8	8	6	1	Alive	Moderate to Low	High noise level	Moderate to Low dose	Moderate to Low acute nursing care	0
756	Light Room	53	<65	Male	No	Yes	Yes	Yes	Cardiovascular disease	No	No	0	0	0	Moderate	High noise level	14	1	0	249	1	Yes	Moderate dose	Low acute nursing care	16	0	Yes	8	8	26	0	Alive	Moderate to Low	High noise level	Moderate to Low dose	Moderate to Low acute nursing care	0
757	Light Room	59	<65	Male	No	Yes	Yes	Yes	Cardiovascular disease	No	Yes	0	0	0	Low	High noise level	14	1	Yes	123	1	Yes	Moderate dose	High acute nursing care	16	0	Yes	8	8	16	0	Alive	Moderate to Low	High noise level	Moderate to Low dose	High acute nursing care	0
758	Light Room	93	>65	Female	No	No	Yes	No	0	No	Yes	0	0	0	Moderate	High noise level	14	1	0	221	1	No	Low dose	High acute nursing care	16	0	Yes	8	8	5	1	Alive	Moderate to Low	High noise level	Moderate to Low dose	High acute nursing care	0
759	Light Room	93	>65	Female	No	No	Yes	No	0	No	Yes	0	0	0	Moderate	High noise level	15	1	0	221	1	Yes	Moderate dose	Moderate acute nursing care	16	0	Yes	8	8	15	1	Alive	Moderate to Low	High noise level	Moderate to Low dose	Moderate to Low acute nursing care	0
760	Light Room	76	>65	Male	No	No	Yes	No	0	No	Yes	0	0	0	Moderate	High noise level	15	1	0	179	1	No	Low dose	Low acute nursing care	16	0	Yes	8	8	3	1	Alive	Moderate to Low	High noise level	Moderate to Low dose	Moderate to Low acute nursing care	0
761	Light Room	55	<65	Female	No	No	Yes	Yes	CHF/cardiomyopathy disease	No	Yes	0	0	0	Moderate	High noise level	21	0	Yes	95	1	Yes	Moderate dose	Low acute nursing care	10	1	Yes	8	8	13	1	Alive	Moderate to Low	High noise level	Moderate to Low dose	Moderate to Low acute nursing care	0
762	Light Room	52	<65	Female	No	No	Yes	Yes	CHF/cardiomyopathy disease	No	No	0	0	Yes	Moderate	High noise level	21	0	Yes	95	1	No	High dose	High acute nursing care	10	1	Yes	8	8	13	1	Alive	Moderate to Low	High noise level	High dose	High acute nursing care	0
763	Light Room	89	>65	Female	Yes	Yes	Yes	No	0	No	Yes	Yes	0	Yes	Low	Low noise level	14	1	Yes	264	0	No	Low dose	High acute nursing care	11	1	Yes	8	8	19	0	Alive	Moderate to Low	Moderate to Low noise level	Moderate to Low dose	High acute nursing care	0
764	Light Room	52	<65	Male	Yes	Yes	No	Yes	Cardiovascular disease	Yes	Yes	Yes	0	Yes	Moderate	Low noise level	12	1	0	362	0	Yes	Moderate dose	Low acute nursing care	16	0	Yes	8	8	3	1	Alive	Moderate to Low	Moderate to Low noise level	Moderate to Low dose	Moderate to Low acute nursing care	0
765	Light Room	54	<65	Male	No	Yes	No	Yes	Cardiovascular disease	No	Yes	0	0	0	Moderate	Moderate noise level	14	1	Yes	123	1	No	Moderate dose	High acute nursing care	16	0	Yes	8	8	28	0	Alive	Moderate to Low	Moderate to Low noise level	Moderate to Low dose	High acute nursing care	0
766	Light Room	69	>65	Male	No	No	Yes	Yes	Diabetes	No	Yes	0	0	0	Moderate	Low noise level	15	1	Yes	95	1	No	Moderate dose	Moderate acute nursing care	11	1	Yes	8	8	25	0	Alive	Moderate to Low	Moderate to Low noise level	Moderate to Low dose	Moderate to Low acute nursing care	0
767	Light Room	54	<65	Male	No	No	Yes	No	0	No	No	0	0	0	Moderate	Low noise level	16	0	Yes	165	1	Yes	Moderate dose	High acute nursing care	12	1	Yes	8	8	5	1	Alive	Moderate to Low	Moderate to Low noise level	Moderate to Low dose	High acute nursing care	0
768	Light Room	69	>65	Male	No	No	Yes	Yes	Diabetes	Yes	No	0	0	0	Moderate	Low noise level	12	1	Yes	95	1	No	Low dose	Low acute nursing care	11	1	Yes	8	8	11	1	Alive	Moderate to Low	Moderate to Low noise level	Moderate to Low dose	Moderate to Low acute nursing care	0
769	Light Room	76	>65	Male	No	No	Yes	No	0	No	Yes	0	0	Yes	Moderate	Moderate noise level	15	1	Yes	179	1	Yes	Moderate dose	High acute nursing care	16	0	Yes	8	8	5	1	Alive	Moderate to Low	Moderate to Low noise level	Moderate to Low dose	High acute nursing care	0
770	Light Room	76	>65	Female	No	No	Yes	No	0	No	Yes	0	0	Yes	Moderate	Low noise level	16	0	0	123	1	No	Moderate dose	Moderate acute nursing care	16	0	Yes	8	8	15	1	Alive	Moderate to Low	Moderate to Low noise level	Moderate to Low dose	Moderate to Low acute nursing care	0
771	Light Room	87	>65	Female	No	No	No	No	0	No	Yes	0	0	0	Moderate	Low noise level	14	1	0	389	0	No	Moderate dose	Moderate acute nursing care	16	0	Yes	8	8	32	0	Alive	Moderate to Low	Moderate to Low noise level	Moderate to Low dose	Moderate to Low acute nursing care	0
772	Light Room	68	>65	Female	No	No	No	Yes	Chronic kidney disease	Yes	No	0	0	0	Moderate	Moderate noise level	17	0	Yes	361	0	No	Moderate dose	Moderate acute nursing care	11	1	Yes	8	8	34	0	Alive	Moderate to Low	Moderate to Low noise level	Moderate to Low dose	Moderate to Low acute nursing care	0
773	Light Room	59	<65	Female	No	No	No	Yes	Chronic pulmonary disease	No	No	0	0	0	Moderate	Moderate noise level	17	0	Yes	263	0	Yes	Moderate dose	High acute nursing care	12	1	Yes	8	8	24	0	Alive	Moderate to Low	Moderate to Low noise level	Moderate to Low dose	High acute nursing care	0
774	Dark Room	81	>65	Male	Yes	No	Yes	No	0	No	No	Yes	0	Yes	High	High noise level	14	1	Yes	348	0	No	Low dose	Moderate acute nursing care	9	1	Yes	9	9	10	1	Death	High	High noise level	Moderate to Low dose	Moderate to Low acute nursing care	1
775	Dark Room	62	<65	Male	Yes	No	Yes	No	0	No	No	Yes	Yes	Yes	Moderate	High noise level	14	1	Yes	110	1	No	High dose	Low acute nursing care	12	1	Yes	9	9	23	0	Death	Moderate to Low	High noise level	High dose	Moderate to Low acute nursing care	1
776	Dark Room	62	<65	Female	No	No	Yes	No	0	No	Yes	0	0	Yes	Moderate	High noise level	16	0	Yes	249	1	No	Moderate dose	High acute nursing care	30	0	Yes	9	9	11	1	Death	Moderate to Low	High noise level	Moderate to Low dose	High acute nursing care	1
777	Dark Room	61	<65	Male	No	No	Yes	No	0	No	No	0	0	Yes	Moderate	High noise level	18	0	Yes	333	0	Yes	Moderate dose	High acute nursing care	12	1	Yes	9	9	7	1	Death	Moderate to Low	High noise level	Moderate to Low dose	High acute nursing care	1
778	Dark Room	52	<65	Male	No	No	Yes	Yes	Brain cancer	Yes	No	0	0	Yes	Moderate	High noise level	21	0	Yes	123	1	Yes	Moderate dose	High acute nursing care	11	1	Yes	9	9	19	0	Death	Moderate to Low	High noise level	Moderate to Low dose	High acute nursing care	1
779	Dark Room	62	<65	Male	Yes	No	Yes	No	0	No	No	Yes	0	Yes	Moderate	Moderate noise level	21	0	0	334	0	Yes	Moderate dose	High acute nursing care	18	0	Yes	9	9	12	1	Death	Moderate to Low	Moderate to Low noise level	Moderate to Low dose	High acute nursing care	1
780	Dark Room	62	<65	Female	Yes	No	Yes	No	0	No	No	Yes	0	Yes	Moderate	Moderate noise level	15	1	Yes	208	1	No	Moderate dose	High acute nursing care	10	1	Yes	9	9	5	1	Death	Moderate to Low	Moderate to Low noise level	Moderate to Low dose	High acute nursing care	1
781	Dark Room	61	<65	Male	Yes	No	Yes	No	0	No	Yes	Yes	Yes	Yes	Moderate	Moderate noise level	15	1	Yes	166	1	No	Moderate dose	High acute nursing care	20	0	Yes	9	9	11	1	Death	Moderate to Low	Moderate to Low noise level	Moderate to Low dose	High acute nursing care	1
782	Dark Room	69	>65	Female	Yes	No	No	No	0	No	No	Yes	0	Yes	Moderate	Moderate noise level	15	1	Yes	110	1	No	Low dose	Moderate acute nursing care	12	1	Yes	9	9	9	1	Death	Moderate to Low	Moderate to Low noise level	Moderate to Low dose	Moderate to Low acute nursing care	1
783	Dark Room	55	<65	Female	Yes	No	No	Yes	Chronic pulmonary disease	Yes	No	Yes	0	Yes	Moderate	Low noise level	13	1	Yes	222	1	No	Moderate dose	Moderate acute nursing care	12	1	Yes	9	9	10	1	Death	Moderate to Low	Moderate to Low noise level	Moderate to Low dose	Moderate to Low acute nursing care	1
784	Dark Room	71	>65	Male	No	No	Yes	No	0	No	Yes	0	0	0	Moderate	Moderate noise level	16	0	Yes	123	1	No	Low dose	High acute nursing care	13	1	Yes	9	9	12	1	Death	Moderate to Low	Moderate to Low noise level	Moderate to Low dose	High acute nursing care	1
785	Dark Room	61	<65	Female	No	No	Yes	No	0	No	Yes	0	0	0	Moderate	Low noise level	14	1	Yes	389	0	Yes	Moderate dose	High acute nursing care	12	1	Yes	9	9	17	0	Death	Moderate to Low	Moderate to Low noise level	Moderate to Low dose	High acute nursing care	1
786	Dark Room	84	>65	Female	No	No	Yes	No	0	No	No	0	0	0	Moderate	Moderate noise level	14	1	0	361	0	Yes	Moderate dose	High acute nursing care	18	0	Yes	9	9	3	1	Death	Moderate to Low	Moderate to Low noise level	Moderate to Low dose	High acute nursing care	1
787	Dark Room	62	<65	Female	No	No	Yes	No	0	No	Yes	0	0	Yes	Moderate	Low noise level	21	0	Yes	249	1	Yes	Low dose	Moderate acute nursing care	10	1	Yes	9	9	17	0	Death	Moderate to Low	Moderate to Low noise level	Moderate to Low dose	Moderate to Low acute nursing care	1
788	Dark Room	55	<65	Female	No	No	No	Yes	Liver cancer	Yes	Yes	0	0	0	Moderate	Moderate noise level	14	1	Yes	81	1	No	Moderate dose	Low acute nursing care	11	1	Yes	9	9	7	1	Death	Moderate to Low	Moderate to Low noise level	Moderate to Low dose	Moderate to Low acute nursing care	1
789	Dark Room	81	>65	Female	No	No	No	No	0	No	Yes	0	0	0	Moderate	Low noise level	16	0	Yes	123	1	Yes	High dose	Low acute nursing care	17	0	Yes	9	9	11	1	Death	Moderate to Low	Moderate to Low noise level	High dose	Moderate to Low acute nursing care	1
790	Dark Room	81	>65	Female	No	No	No	No	0	No	Yes	0	0	0	Moderate	Low noise level	16	0	0	123	1	Yes	Moderate dose	Low acute nursing care	17	0	Yes	9	9	12	1	Death	Moderate to Low	Moderate to Low noise level	Moderate to Low dose	Moderate to Low acute nursing care	1
791	Dark Room	54	<65	Female	No	No	No	Yes	Liver cancer	Yes	No	0	0	0	Moderate	Moderate noise level	17	0	Yes	123	1	No	Low dose	Low acute nursing care	10	1	Yes	9	9	7	1	Death	Moderate to Low	Moderate to Low noise level	Moderate to Low dose	Moderate to Low acute nursing care	1
792	Dark Room	81	>65	Female	No	No	No	No	0	No	Yes	0	0	Yes	Moderate	Moderate noise level	15	1	Yes	123	1	No	Moderate dose	Low acute nursing care	17	0	Yes	9	9	17	0	Death	Moderate to Low	Moderate to Low noise level	Moderate to Low dose	Moderate to Low acute nursing care	1
793	Dark Room	53	<65	Male	No	No	No	Yes	Gastrointestinal cancer	No	Yes	0	0	Yes	Moderate	Low noise level	15	1	Yes	333	0	No	Moderate dose	Low acute nursing care	9	1	Yes	9	9	43	0	Death	Moderate to Low	Moderate to Low noise level	Moderate to Low dose	Moderate to Low acute nursing care	1
794	Dark Room	71	>65	Male	No	No	No	No	0	No	No	0	0	Yes	Moderate	Low noise level	15	1	Yes	137	1	No	Low dose	High acute nursing care	13	1	Yes	9	9	23	0	Death	Moderate to Low	Moderate to Low noise level	Moderate to Low dose	High acute nursing care	1
795	Dark Room	65	<65	Female	Yes	No	Yes	No	0	No	Yes	Yes	0	Yes	Moderate	High noise level	21	0	Yes	264	0	No	Moderate dose	Moderate acute nursing care	13	1	Yes	9	9	32	0	Alive	Moderate to Low	High noise level	Moderate to Low dose	Moderate to Low acute nursing care	0
796	Dark Room	63	<65	Male	Yes	No	Yes	No	0	No	Yes	Yes	0	Yes	Moderate	High noise level	15	1	Yes	138	1	No	Low dose	Moderate acute nursing care	19	0	Yes	9	9	43	0	Alive	Moderate to Low	High noise level	Moderate to Low dose	Moderate to Low acute nursing care	0
797	Dark Room	55	<65	Female	Yes	No	Yes	Yes	Liver cancer	Yes	Yes	Yes	0	Yes	Moderate	High noise level	15	1	Yes	82	1	No	Moderate dose	Low acute nursing care	9	1	Yes	9	9	19	0	Alive	Moderate to Low	High noise level	Moderate to Low dose	Moderate to Low acute nursing care	0
798	Dark Room	61	<65	Male	Yes	No	Yes	No	0	No	No	Yes	0	Yes	Moderate	High noise level	19	0	Yes	334	0	No	Moderate dose	High acute nursing care	14	1	Yes	9	9	13	1	Alive	Moderate to Low	High noise level	Moderate to Low dose	High acute nursing care	0
799	Dark Room	61	<65	Male	Yes	No	Yes	No	0	No	No	Yes	0	Yes	Moderate	High noise level	14	1	Yes	82	1	No	Moderate dose	High acute nursing care	12	1	Yes	9	9	8	1	Alive	Moderate to Low	High noise level	Moderate to Low dose	High acute nursing care	0
800	Dark Room	64	<65	Male	Yes	No	Yes	No	0	No	No	Yes	0	Yes	Moderate	High noise level	19	0	Yes	222	1	No	Moderate dose	Moderate acute nursing care	9	1	Yes	9	9	40	0	Alive	Moderate to Low	High noise level	Moderate to Low dose	Moderate to Low acute nursing care	0
801	Dark Room	63	<65	Male	Yes	No	Yes	No	0	No	No	Yes	0	Yes	Moderate	High noise level	16	0	Yes	138	1	Yes	High dose	Low acute nursing care	10	1	Yes	9	9	15	1	Alive	Moderate to Low	High noise level	High dose	Moderate to Low acute nursing care	0
802	Dark Room	52	<65	Male	Yes	No	Yes	Yes	Brain cancer	No	No	Yes	0	Yes	Moderate	High noise level	21	0	Yes	138	1	Yes	High dose	Low acute nursing care	12	1	Yes	9	9	19	0	Alive	Moderate to Low	High noise level	High dose	Moderate to Low acute nursing care	0
803	Dark Room	62	<65	Male	Yes	No	Yes	No	0	No	Yes	Yes	Yes	Yes	Moderate	High noise level	16	0	0	292	0	Yes	High dose	High acute nursing care	26	0	Yes	9	9	7	1	Alive	Moderate to Low	High noise level	High dose	High acute nursing care	0
804	Dark Room	61	<65	Male	Yes	No	Yes	No	0	No	No	Yes	Yes	Yes	Moderate	High noise level	13	1	0	292	0	Yes	Moderate dose	Moderate acute nursing care	23	0	Yes	9	9	5	1	Alive	Moderate to Low	High noise level	Moderate to Low dose	Moderate to Low acute nursing care	0
805	Dark Room	75	>65	Female	Yes	No	Yes	No	0	No	No	Yes	0	Yes	Low	High noise level	17	0	Yes	278	0	No	Moderate dose	Moderate acute nursing care	12	1	Yes	9	9	22	0	Alive	Moderate to Low	High noise level	Moderate to Low dose	Moderate to Low acute nursing care	0
806	Dark Room	61	<65	Male	Yes	No	No	No	0	No	No	Yes	Yes	Yes	Moderate	High noise level	11	1	Yes	138	1	Yes	High dose	Moderate acute nursing care	18	0	Yes	9	9	15	1	Alive	Moderate to Low	High noise level	High dose	Moderate to Low acute nursing care	0
807	Dark Room	55	<65	Female	No	Yes	Yes	Yes	Liver cancer	No	Yes	0	0	0	Moderate	High noise level	15	1	Yes	221	1	No	High dose	Low acute nursing care	9	1	Yes	9	9	27	0	Alive	Moderate to Low	High noise level	High dose	Moderate to Low acute nursing care	0
808	Dark Room	65	<65	Female	No	No	Yes	No	0	No	Yes	0	0	0	Moderate	High noise level	21	0	Yes	263	0	No	Moderate dose	Moderate acute nursing care	13	1	Yes	9	9	26	0	Alive	Moderate to Low	High noise level	Moderate to Low dose	Moderate to Low acute nursing care	0
809	Dark Room	54	<65	Male	No	No	Yes	Yes	Liver cancer	No	Yes	0	0	0	Moderate	High noise level	17	0	0	95	1	No	Moderate dose	Moderate acute nursing care	35	0	Yes	9	9	16	0	Alive	Moderate to Low	High noise level	Moderate to Low dose	Moderate to Low acute nursing care	0
810	Dark Room	61	<65	Male	No	No	Yes	No	0	No	No	0	0	0	Moderate	High noise level	20	0	Yes	333	0	No	Moderate dose	Moderate acute nursing care	10	1	Yes	9	9	16	0	Alive	Moderate to Low	High noise level	Moderate to Low dose	Moderate to Low acute nursing care	0
811	Dark Room	56	<65	Male	No	No	Yes	Yes	Chronic liver disease	Yes	No	0	0	0	Moderate	High noise level	14	1	Yes	207	1	Yes	Moderate dose	High acute nursing care	19	0	Yes	9	9	7	1	Alive	Moderate to Low	High noise level	Moderate to Low dose	High acute nursing care	0
812	Dark Room	62	<65	Female	No	No	Yes	Yes	CHF/cardiomyopathy disease	No	Yes	0	0	Yes	Moderate	High noise level	17	0	Yes	235	1	No	Moderate dose	Moderate acute nursing care	13	1	Yes	9	9	21	0	Alive	Moderate to Low	High noise level	Moderate to Low dose	Moderate to Low acute nursing care	0
813	Dark Room	64	<65	Male	No	No	Yes	No	0	No	No	0	0	Yes	Moderate	High noise level	17	0	Yes	221	1	No	Moderate dose	Moderate acute nursing care	13	1	Yes	9	9	19	0	Alive	Moderate to Low	High noise level	Moderate to Low dose	Moderate to Low acute nursing care	0
814	Dark Room	57	<65	Male	No	No	Yes	Yes	Chronic liver disease	No	No	0	0	Yes	Moderate	High noise level	15	1	Yes	95	1	No	High dose	Low acute nursing care	18	0	Yes	9	9	14	1	Alive	Moderate to Low	High noise level	High dose	Moderate to Low acute nursing care	0
815	Dark Room	58	<65	Female	No	No	No	No	0	No	Yes	0	0	0	Moderate	High noise level	12	1	Yes	375	0	Yes	High dose	High acute nursing care	14	1	Yes	9	9	6	1	Alive	Moderate to Low	High noise level	High dose	High acute nursing care	0
816	Dark Room	75	>65	Female	Yes	No	No	No	0	No	No	Yes	0	Yes	High	Moderate noise level	17	0	Yes	278	0	Yes	Moderate dose	Low acute nursing care	12	1	Yes	9	9	15	1	Alive	High	Moderate to Low noise level	Moderate to Low dose	Moderate to Low acute nursing care	0
817	Dark Room	54	<65	Male	No	Yes	No	Yes	Gastrointestinal cancer	No	No	0	0	Yes	High	Moderate noise level	15	1	Yes	137	1	No	Moderate dose	Moderate acute nursing care	12	1	Yes	9	9	12	1	Alive	High	Moderate to Low noise level	Moderate to Low dose	Moderate to Low acute nursing care	0
818	Dark Room	58	<65	Female	No	No	Yes	No	0	No	No	0	0	0	High	Moderate noise level	17	0	0	235	1	No	High dose	Moderate acute nursing care	18	0	Yes	9	9	8	1	Alive	High	Moderate to Low noise level	High dose	Moderate to Low acute nursing care	0
819	Dark Room	56	<65	Female	No	No	No	Yes	Chronic pulmonary disease	Yes	Yes	0	0	0	High	Moderate noise level	14	1	Yes	207	1	No	High dose	Moderate acute nursing care	10	1	Yes	9	9	28	0	Alive	High	Moderate to Low noise level	High dose	Moderate to Low acute nursing care	0
820	Dark Room	71	>65	Male	No	No	No	No	0	No	No	0	0	Yes	High	Low noise level	16	0	Yes	123	1	Yes	Moderate dose	Low acute nursing care	13	1	Yes	9	9	10	1	Alive	High	Moderate to Low noise level	Moderate to Low dose	Moderate to Low acute nursing care	0
821	Dark Room	62	<65	Female	Yes	No	Yes	No	0	No	Yes	Yes	0	Yes	Moderate	Low noise level	16	0	Yes	82	1	No	Low dose	High acute nursing care	15	1	Yes	9	9	13	1	Alive	Moderate to Low	Moderate to Low noise level	Moderate to Low dose	High acute nursing care	0
822	Dark Room	83	>65	Female	Yes	No	Yes	No	0	No	No	Yes	0	Yes	Moderate	Low noise level	11	1	0	362	0	Yes	Low dose	Low acute nursing care	18	0	Yes	9	9	22	0	Alive	Moderate to Low	Moderate to Low noise level	Moderate to Low dose	Moderate to Low acute nursing care	0
823	Dark Room	55	<65	Female	Yes	No	Yes	Yes	Chronic pulmonary disease	Yes	No	Yes	0	Yes	Moderate	Low noise level	14	1	Yes	222	1	Yes	Moderate dose	Moderate acute nursing care	12	1	Yes	9	9	24	0	Alive	Moderate to Low	Moderate to Low noise level	Moderate to Low dose	Moderate to Low acute nursing care	0
824	Dark Room	53	<65	Male	Yes	No	No	Yes	Gastrointestinal cancer	Yes	Yes	Yes	0	Yes	Moderate	Low noise level	13	1	0	96	1	No	Moderate dose	Low acute nursing care	24	0	Yes	9	9	10	1	Alive	Moderate to Low	Moderate to Low noise level	Moderate to Low dose	Moderate to Low acute nursing care	0
825	Dark Room	73	>65	Female	Yes	No	No	No	0	No	No	Yes	0	Yes	Moderate	Moderate noise level	16	0	Yes	292	0	No	Moderate dose	Low acute nursing care	12	1	Yes	9	9	19	0	Alive	Moderate to Low	Moderate to Low noise level	Moderate to Low dose	Moderate to Low acute nursing care	0
826	Dark Room	63	<65	Male	Yes	No	No	No	0	No	Yes	Yes	Yes	Yes	Moderate	Moderate noise level	13	1	0	236	1	Yes	Moderate dose	Low acute nursing care	87	0	Yes	9	9	30	0	Alive	Moderate to Low	Moderate to Low noise level	Moderate to Low dose	Moderate to Low acute nursing care	0
827	Dark Room	56	<65	Male	No	Yes	Yes	Yes	Chronic pulmonary disease	No	No	0	0	Yes	Moderate	Low noise level	15	1	0	263	0	Yes	Moderate dose	Moderate acute nursing care	16	0	Yes	9	9	72	0	Alive	Moderate to Low	Moderate to Low noise level	Moderate to Low dose	Moderate to Low acute nursing care	0
828	Dark Room	84	>65	Female	No	No	Yes	No	0	No	Yes	0	0	0	Moderate	Moderate noise level	16	0	0	473	0	Yes	Moderate dose	Moderate acute nursing care	18	0	Yes	9	9	14	1	Alive	Moderate to Low	Moderate to Low noise level	Moderate to Low dose	Moderate to Low acute nursing care	0
829	Dark Room	84	>65	Female	No	No	Yes	No	0	No	No	0	0	0	Moderate	Low noise level	15	1	0	361	0	Yes	Moderate dose	Moderate acute nursing care	18	0	Yes	9	9	9	1	Alive	Moderate to Low	Moderate to Low noise level	Moderate to Low dose	Moderate to Low acute nursing care	0
830	Dark Room	62	<65	Female	No	No	Yes	No	0	No	No	0	0	0	Moderate	Low noise level	13	1	Yes	221	1	Yes	Moderate dose	Low acute nursing care	14	1	Yes	9	9	17	0	Alive	Moderate to Low	Moderate to Low noise level	Moderate to Low dose	Moderate to Low acute nursing care	0
831	Dark Room	61	<65	Male	No	No	Yes	No	0	No	Yes	0	0	Yes	Moderate	Moderate noise level	16	0	Yes	249	1	No	High dose	Moderate acute nursing care	14	1	Yes	9	9	20	0	Alive	Moderate to Low	Moderate to Low noise level	High dose	Moderate to Low acute nursing care	0
832	Dark Room	57	<65	Male	No	No	Yes	Yes	Chronic liver disease	No	Yes	0	0	Yes	Moderate	Low noise level	15	1	0	291	0	No	Moderate dose	High acute nursing care	93	0	Yes	9	9	22	0	Alive	Moderate to Low	Moderate to Low noise level	Moderate to Low dose	High acute nursing care	0
833	Dark Room	62	<65	Female	No	No	Yes	No	0	No	No	0	0	Yes	Moderate	Low noise level	15	1	Yes	67	1	Yes	Low dose	High acute nursing care	12	1	Yes	9	9	9	1	Alive	Moderate to Low	Moderate to Low noise level	Moderate to Low dose	High acute nursing care	0
834	Dark Room	58	<65	Male	No	No	Yes	No	0	No	No	0	0	Yes	Low	Moderate noise level	18	0	Yes	277	0	No	Moderate dose	High acute nursing care	14	1	Yes	9	9	4	1	Alive	Moderate to Low	Moderate to Low noise level	Moderate to Low dose	High acute nursing care	0
835	Dark Room	57	<65	Female	No	No	No	No	0	No	Yes	0	0	0	Moderate	Moderate noise level	14	1	Yes	347	0	Yes	High dose	Moderate acute nursing care	14	1	Yes	9	9	3	1	Alive	Moderate to Low	Moderate to Low noise level	High dose	Moderate to Low acute nursing care	0
836	Dark Room	73	>65	Female	No	No	No	No	0	No	Yes	0	0	0	Moderate	Moderate noise level	16	0	Yes	291	0	No	Moderate dose	Low acute nursing care	12	1	Yes	9	9	13	1	Alive	Moderate to Low	Moderate to Low noise level	Moderate to Low dose	Moderate to Low acute nursing care	0
837	Dark Room	68	>65	Female	No	No	No	No	0	No	No	0	0	0	Moderate	Moderate noise level	12	1	Yes	109	1	No	Moderate dose	Moderate acute nursing care	12	1	Yes	9	9	12	1	Alive	Moderate to Low	Moderate to Low noise level	Moderate to Low dose	Moderate to Low acute nursing care	0
838	Dark Room	68	>65	Female	No	No	No	No	0	No	No	0	0	0	Moderate	Moderate noise level	15	1	Yes	109	1	No	Low dose	Moderate acute nursing care	12	1	Yes	9	9	21	0	Alive	Moderate to Low	Moderate to Low noise level	Moderate to Low dose	Moderate to Low acute nursing care	0
839	Dark Room	69	>65	Female	No	No	No	No	0	No	No	0	0	0	Moderate	Moderate noise level	14	1	0	109	1	No	Low dose	Moderate acute nursing care	12	1	Yes	9	9	31	0	Alive	Moderate to Low	Moderate to Low noise level	Moderate to Low dose	Moderate to Low acute nursing care	0
840	Dark Room	57	<65	Female	No	No	No	No	0	No	No	0	0	0	Moderate	Moderate noise level	15	1	Yes	347	0	Yes	Moderate dose	Low acute nursing care	14	1	Yes	9	9	12	1	Alive	Moderate to Low	Moderate to Low noise level	Moderate to Low dose	Moderate to Low acute nursing care	0
841	Dark Room	73	>65	Female	No	No	No	No	0	No	No	0	0	0	Moderate	Moderate noise level	16	0	Yes	291	0	No	Moderate dose	Low acute nursing care	12	1	Yes	9	9	24	0	Alive	Moderate to Low	Moderate to Low noise level	Moderate to Low dose	Moderate to Low acute nursing care	0
842	Dark Room	57	<65	Female	No	No	No	No	0	No	No	0	0	0	Moderate	Low noise level	14	1	Yes	347	0	Yes	Moderate dose	Moderate acute nursing care	14	1	Yes	9	9	22	0	Alive	Moderate to Low	Moderate to Low noise level	Moderate to Low dose	Moderate to Low acute nursing care	0
843	Dark Room	81	>65	Female	No	No	No	No	0	No	Yes	0	0	Yes	Moderate	Low noise level	14	1	0	123	1	Yes	High dose	High acute nursing care	17	0	Yes	9	9	49	0	Alive	Moderate to Low	Moderate to Low noise level	High dose	High acute nursing care	0
844	Light Room	86	>65	Male	Yes	No	Yes	No	0	No	Yes	Yes	0	Yes	Moderate	High noise level	16	0	Yes	334	0	Yes	Moderate dose	Moderate acute nursing care	18	0	Yes	9	9	21	0	Death	Moderate to Low	High noise level	Moderate to Low dose	Moderate to Low acute nursing care	1
845	Light Room	52	<65	Male	Yes	No	Yes	No	0	No	No	Yes	0	Yes	Moderate	High noise level	15	1	Yes	292	0	No	Low dose	High acute nursing care	13	1	Yes	9	9	13	1	Death	Moderate to Low	High noise level	Moderate to Low dose	High acute nursing care	1
846	Light Room	52	<65	Male	No	No	Yes	No	0	No	No	0	0	0	Moderate	High noise level	13	1	Yes	291	0	No	Low dose	High acute nursing care	13	1	Yes	9	9	7	1	Death	Moderate to Low	High noise level	Moderate to Low dose	High acute nursing care	1
847	Light Room	59	<65	Male	No	No	Yes	No	0	No	No	0	0	0	Moderate	High noise level	13	1	Yes	137	1	No	Moderate dose	Low acute nursing care	12	1	Yes	9	9	21	0	Death	Moderate to Low	High noise level	Moderate to Low dose	Moderate to Low acute nursing care	1
848	Light Room	60	<65	Male	No	No	Yes	No	0	No	No	0	0	0	Moderate	High noise level	21	0	Yes	123	1	No	Moderate dose	Low acute nursing care	12	1	Yes	9	9	24	0	Death	Moderate to Low	High noise level	Moderate to Low dose	Moderate to Low acute nursing care	1
849	Light Room	53	<65	Female	No	Yes	Yes	No	0	No	No	0	0	0	Moderate	Moderate noise level	16	0	0	347	0	Yes	Low dose	High acute nursing care	17	0	Yes	9	9	6	1	Death	Moderate to Low	Moderate to Low noise level	Moderate to Low dose	High acute nursing care	1
850	Light Room	50	<65	Male	No	No	Yes	No	0	No	Yes	0	0	0	Moderate	Moderate noise level	12	1	Yes	235	1	No	Low dose	High acute nursing care	9	1	Yes	9	9	7	1	Death	Moderate to Low	Moderate to Low noise level	Moderate to Low dose	High acute nursing care	1
851	Light Room	65	<65	Male	No	No	No	Yes	Chronic kidney disease	Yes	Yes	0	0	0	Moderate	Moderate noise level	15	1	Yes	375	0	No	Moderate dose	High acute nursing care	12	1	Yes	9	9	12	1	Death	Moderate to Low	Moderate to Low noise level	Moderate to Low dose	High acute nursing care	1
852	Light Room	89	>65	Male	No	Yes	Yes	No	0	No	Yes	0	0	0	Moderate	High noise level	15	1	0	95	1	No	High dose	Low acute nursing care	18	0	Yes	9	9	8	1	Alive	Moderate to Low	High noise level	High dose	Moderate to Low acute nursing care	0
853	Light Room	62	<65	Female	No	No	Yes	No	0	No	Yes	0	0	0	Moderate	High noise level	14	1	Yes	263	0	No	High dose	Low acute nursing care	12	1	Yes	9	9	15	1	Alive	Moderate to Low	High noise level	High dose	Moderate to Low acute nursing care	0
854	Light Room	62	<65	Female	No	No	Yes	No	0	No	Yes	0	0	0	Moderate	High noise level	14	1	Yes	263	0	No	High dose	Low acute nursing care	12	1	Yes	9	9	11	1	Alive	Moderate to Low	High noise level	High dose	Moderate to Low acute nursing care	0
855	Light Room	75	>65	Female	No	No	Yes	No	0	No	No	0	0	0	Moderate	High noise level	14	1	Yes	235	1	No	Moderate dose	Moderate acute nursing care	15	1	Yes	9	9	8	1	Alive	Moderate to Low	High noise level	Moderate to Low dose	Moderate to Low acute nursing care	0
856	Light Room	52	<65	Male	No	No	Yes	No	0	No	No	0	0	0	Moderate	High noise level	13	1	Yes	291	0	No	Low dose	Moderate acute nursing care	13	1	Yes	9	9	44	0	Alive	Moderate to Low	High noise level	Moderate to Low dose	Moderate to Low acute nursing care	0
857	Light Room	60	<65	Male	No	No	Yes	No	0	No	No	0	0	0	Moderate	High noise level	12	1	Yes	123	1	No	Moderate dose	Low acute nursing care	12	1	Yes	9	9	21	0	Alive	Moderate to Low	High noise level	Moderate to Low dose	Moderate to Low acute nursing care	0
858	Light Room	75	>65	Female	No	No	Yes	No	0	No	No	0	0	0	Moderate	High noise level	15	1	Yes	235	1	Yes	Low dose	Low acute nursing care	15	1	Yes	9	9	20	0	Alive	Moderate to Low	High noise level	Moderate to Low dose	Moderate to Low acute nursing care	0
859	Light Room	61	<65	Male	No	No	Yes	Yes	Chronic liver disease	No	No	0	0	0	Moderate	High noise level	15	1	Yes	249	1	Yes	Moderate dose	Moderate acute nursing care	13	1	Yes	9	9	13	1	Alive	Moderate to Low	High noise level	Moderate to Low dose	Moderate to Low acute nursing care	0
860	Light Room	61	<65	Male	Yes	No	No	Yes	Chronic liver disease	No	No	Yes	Yes	Yes	High	Moderate noise level	14	1	Yes	250	1	No	High dose	Moderate acute nursing care	13	1	Yes	9	9	9	1	Alive	High	Moderate to Low noise level	High dose	Moderate to Low acute nursing care	0
861	Light Room	60	<65	Male	Yes	No	Yes	No	0	No	No	Yes	0	Yes	Moderate	Low noise level	13	1	Yes	124	1	No	Moderate dose	Low acute nursing care	12	1	Yes	9	9	18	0	Alive	Moderate to Low	Moderate to Low noise level	Moderate to Low dose	Moderate to Low acute nursing care	0
862	Light Room	62	<65	Female	Yes	No	Yes	No	0	No	Yes	Yes	Yes	Yes	Moderate	Low noise level	18	0	Yes	124	1	No	Moderate dose	Moderate acute nursing care	12	1	Yes	9	9	26	0	Alive	Moderate to Low	Moderate to Low noise level	Moderate to Low dose	Moderate to Low acute nursing care	0
863	Light Room	62	<65	Female	Yes	No	No	No	0	No	Yes	Yes	0	Yes	Moderate	Moderate noise level	14	1	Yes	376	0	Yes	Low dose	Moderate acute nursing care	12	1	Yes	9	9	31	0	Alive	Moderate to Low	Moderate to Low noise level	Moderate to Low dose	Moderate to Low acute nursing care	0
864	Light Room	64	<65	Male	Yes	No	No	Yes	Chronic kidney disease	Yes	Yes	Yes	0	Yes	Moderate	Moderate noise level	15	1	Yes	376	0	No	Moderate dose	Moderate acute nursing care	12	1	Yes	9	9	15	1	Alive	Moderate to Low	Moderate to Low noise level	Moderate to Low dose	Moderate to Low acute nursing care	0
865	Light Room	67	>65	Male	No	Yes	Yes	No	0	No	Yes	0	0	0	Moderate	Low noise level	15	1	0	95	1	No	High dose	Moderate acute nursing care	18	0	Yes	9	9	11	1	Alive	Moderate to Low	Moderate to Low noise level	High dose	Moderate to Low acute nursing care	0
866	Light Room	53	<65	Female	No	Yes	No	No	0	No	No	0	0	0	Moderate	Moderate noise level	16	0	Yes	347	0	No	Moderate dose	Moderate acute nursing care	17	0	Yes	9	9	13	1	Alive	Moderate to Low	Moderate to Low noise level	Moderate to Low dose	Moderate to Low acute nursing care	0
867	Light Room	62	<65	Female	No	No	Yes	No	0	No	Yes	0	0	0	Moderate	Low noise level	19	0	Yes	123	1	No	Moderate dose	Low acute nursing care	12	1	Yes	9	9	20	0	Alive	Moderate to Low	Moderate to Low noise level	Moderate to Low dose	Moderate to Low acute nursing care	0
868	Light Room	60	<65	Male	No	No	Yes	No	0	No	No	0	0	0	Moderate	Moderate noise level	12	1	Yes	123	1	Yes	Moderate dose	Moderate acute nursing care	12	1	Yes	9	9	17	0	Alive	Moderate to Low	Moderate to Low noise level	Moderate to Low dose	Moderate to Low acute nursing care	0
869	Light Room	59	<65	Male	No	No	Yes	No	0	No	No	0	0	0	Moderate	Low noise level	12	1	Yes	137	1	No	Moderate dose	Low acute nursing care	12	1	Yes	9	9	9	1	Alive	Moderate to Low	Moderate to Low noise level	Moderate to Low dose	Moderate to Low acute nursing care	0
870	Light Room	86	>65	Male	No	No	Yes	No	0	No	Yes	0	0	Yes	Moderate	Low noise level	15	1	0	333	0	Yes	Moderate dose	Moderate acute nursing care	18	0	Yes	9	9	21	0	Alive	Moderate to Low	Moderate to Low noise level	Moderate to Low dose	Moderate to Low acute nursing care	0
871	Light Room	62	<65	Female	No	No	Yes	No	0	No	Yes	0	0	Yes	Moderate	Low noise level	14	1	Yes	123	1	No	High dose	Low acute nursing care	12	1	Yes	9	9	10	1	Alive	Moderate to Low	Moderate to Low noise level	High dose	Moderate to Low acute nursing care	0
872	Light Room	86	>65	Male	No	No	No	No	0	No	Yes	0	0	0	Moderate	Moderate noise level	15	1	0	333	0	Yes	Moderate dose	Low acute nursing care	18	0	Yes	9	9	22	0	Alive	Moderate to Low	Moderate to Low noise level	Moderate to Low dose	Moderate to Low acute nursing care	0
873	Light Room	87	>65	Male	No	No	No	No	0	No	No	0	0	0	Moderate	Moderate noise level	14	1	Yes	347	0	Yes	Low dose	Moderate acute nursing care	14	1	Yes	9	9	16	0	Alive	Moderate to Low	Moderate to Low noise level	Moderate to Low dose	Moderate to Low acute nursing care	0
874	Light Room	61	<65	Male	No	No	No	Yes	Chronic liver disease	Yes	Yes	0	0	0	Low	Moderate noise level	14	1	Yes	249	1	No	Low dose	Moderate acute nursing care	13	1	Yes	9	9	11	1	Alive	Moderate to Low	Moderate to Low noise level	Moderate to Low dose	Moderate to Low acute nursing care	0
875	Dark Room	68	>65	Male	No	No	No	No	0	No	Yes	0	0	0	High	High noise level	15	1	Yes	221	1	No	High dose	Moderate acute nursing care	14	1	Yes	10	10	21	0	Death	High	High noise level	High dose	Moderate to Low acute nursing care	1
876	Dark Room	61	<65	Male	No	No	Yes	No	0	No	Yes	0	0	0	Moderate	High noise level	14	1	Yes	193	1	No	Moderate dose	Low acute nursing care	21	0	Yes	10	10	24	0	Death	Moderate to Low	High noise level	Moderate to Low dose	Moderate to Low acute nursing care	1
877	Dark Room	59	<65	Male	No	No	Yes	Yes	Diabetes	No	Yes	0	0	0	Moderate	High noise level	17	0	Yes	95	1	No	Moderate dose	Moderate acute nursing care	14	1	Yes	10	10	20	0	Death	Moderate to Low	High noise level	Moderate to Low dose	Moderate to Low acute nursing care	1
878	Dark Room	55	<65	Female	Yes	Yes	Yes	Yes	Liver cancer	Yes	Yes	Yes	0	Yes	Moderate	Low noise level	16	0	Yes	96	1	No	Low dose	Low acute nursing care	10	1	Yes	10	10	9	1	Death	Moderate to Low	Moderate to Low noise level	Moderate to Low dose	Moderate to Low acute nursing care	1
879	Dark Room	83	>65	Male	Yes	No	Yes	No	0	No	No	Yes	Yes	Yes	Moderate	Moderate noise level	15	1	Yes	82	1	Yes	Moderate dose	Moderate acute nursing care	9	1	Yes	10	10	21	0	Death	Moderate to Low	Moderate to Low noise level	Moderate to Low dose	Moderate to Low acute nursing care	1
880	Dark Room	68	>65	Male	Yes	No	Yes	No	0	No	No	Yes	Yes	Yes	Low	Moderate noise level	17	0	Yes	348	0	No	Low dose	High acute nursing care	13	1	Yes	10	10	5	1	Death	Moderate to Low	Moderate to Low noise level	Moderate to Low dose	High acute nursing care	1
881	Dark Room	62	<65	Female	Yes	No	No	No	0	No	No	Yes	0	Yes	Moderate	Moderate noise level	14	1	Yes	264	0	Yes	High dose	Moderate acute nursing care	10	1	Yes	10	10	5	1	Death	Moderate to Low	Moderate to Low noise level	High dose	Moderate to Low acute nursing care	1
882	Dark Room	78	>65	Female	No	No	Yes	No	0	No	Yes	0	0	0	Moderate	Moderate noise level	12	1	0	263	0	No	Moderate dose	High acute nursing care	18	0	Yes	10	10	5	1	Death	Moderate to Low	Moderate to Low noise level	Moderate to Low dose	High acute nursing care	1
883	Dark Room	74	>65	Female	No	No	Yes	No	0	No	Yes	0	0	0	Moderate	Moderate noise level	22	0	0	249	1	No	Low dose	High acute nursing care	18	0	Yes	10	10	12	1	Death	Moderate to Low	Moderate to Low noise level	Moderate to Low dose	High acute nursing care	1
884	Dark Room	85	>65	Female	No	No	Yes	No	0	No	Yes	0	0	0	Moderate	Low noise level	21	0	0	207	1	No	Low dose	Moderate acute nursing care	19	0	Yes	10	10	24	0	Death	Moderate to Low	Moderate to Low noise level	Moderate to Low dose	Moderate to Low acute nursing care	1
885	Dark Room	55	<65	Female	No	No	Yes	Yes	Chronic pulmonary disease	No	Yes	0	0	Yes	Moderate	Low noise level	16	0	Yes	95	1	No	Moderate dose	Low acute nursing care	13	1	Yes	10	10	14	1	Death	Moderate to Low	Moderate to Low noise level	Moderate to Low dose	Moderate to Low acute nursing care	1
886	Dark Room	69	>65	Female	No	No	No	No	0	No	Yes	0	0	0	Moderate	Moderate noise level	14	1	0	207	1	Yes	Moderate dose	Moderate acute nursing care	18	0	Yes	10	10	5	1	Death	Moderate to Low	Moderate to Low noise level	Moderate to Low dose	Moderate to Low acute nursing care	1
887	Dark Room	50	<65	Female	No	No	No	No	0	No	Yes	0	0	Yes	Moderate	Low noise level	18	0	Yes	389	0	No	High dose	Low acute nursing care	16	0	Yes	10	10	6	1	Death	Moderate to Low	Moderate to Low noise level	High dose	Moderate to Low acute nursing care	1
888	Dark Room	65	<65	Female	No	No	No	No	0	No	No	0	0	Yes	Moderate	Moderate noise level	16	0	Yes	95	1	Yes	Low dose	Moderate acute nursing care	14	1	Yes	10	10	13	1	Death	Moderate to Low	Moderate to Low noise level	Moderate to Low dose	Moderate to Low acute nursing care	1
889	Dark Room	68	>65	Male	Yes	No	Yes	No	0	No	No	Yes	0	Yes	High	High noise level	15	1	Yes	82	1	No	Moderate dose	Moderate acute nursing care	14	1	Yes	10	10	31	0	Alive	High	High noise level	Moderate to Low dose	Moderate to Low acute nursing care	0
890	Dark Room	75	>65	Male	No	No	Yes	No	0	No	No	0	0	0	High	High noise level	13	1	Yes	235	1	No	Moderate dose	Moderate acute nursing care	13	1	Yes	10	10	8	1	Alive	High	High noise level	Moderate to Low dose	Moderate to Low acute nursing care	0
891	Dark Room	84	>65	Male	No	No	Yes	No	0	No	No	0	0	0	High	High noise level	15	1	Yes	95	1	No	High dose	Low acute nursing care	19	0	Yes	10	10	6	1	Alive	High	High noise level	High dose	Moderate to Low acute nursing care	0
892	Dark Room	57	<65	Female	Yes	No	Yes	No	0	No	Yes	Yes	0	Yes	Moderate	High noise level	14	1	Yes	432	0	Yes	High dose	Moderate acute nursing care	9	1	Yes	10	10	23	0	Alive	Moderate to Low	High noise level	High dose	Moderate to Low acute nursing care	0
893	Dark Room	78	>65	Female	Yes	No	Yes	No	0	No	Yes	Yes	Yes	Yes	Moderate	High noise level	12	1	Yes	138	1	No	Low dose	High acute nursing care	18	0	Yes	10	10	16	0	Alive	Moderate to Low	High noise level	Moderate to Low dose	High acute nursing care	0
894	Dark Room	85	>65	Female	Yes	No	Yes	No	0	No	Yes	Yes	Yes	Yes	Moderate	High noise level	22	0	0	208	1	No	Low dose	High acute nursing care	19	0	Yes	10	10	14	1	Alive	Moderate to Low	High noise level	Moderate to Low dose	High acute nursing care	0
895	Dark Room	64	<65	Male	Yes	No	Yes	No	0	No	No	Yes	Yes	Yes	Moderate	High noise level	13	1	0	264	0	No	Moderate dose	Low acute nursing care	33	0	Yes	10	10	14	1	Alive	Moderate to Low	High noise level	Moderate to Low dose	Moderate to Low acute nursing care	0
896	Dark Room	58	<65	Male	No	Yes	Yes	Yes	Chronic kidney disease	No	No	0	0	0	Moderate	High noise level	17	0	Yes	95	1	Yes	High dose	Moderate acute nursing care	14	1	Yes	10	10	16	0	Alive	Moderate to Low	High noise level	High dose	Moderate to Low acute nursing care	0
897	Dark Room	78	>65	Female	No	No	Yes	No	0	No	Yes	0	0	0	Moderate	High noise level	13	1	0	137	1	No	Low dose	Moderate acute nursing care	18	0	Yes	10	10	13	1	Alive	Moderate to Low	High noise level	Moderate to Low dose	Moderate to Low acute nursing care	0
898	Dark Room	57	<65	Female	No	No	Yes	Yes	Chronic kidney disease	Yes	Yes	0	0	0	Moderate	High noise level	16	0	Yes	109	1	No	Low dose	Low acute nursing care	14	1	Yes	10	10	18	0	Alive	Moderate to Low	High noise level	Moderate to Low dose	Moderate to Low acute nursing care	0
899	Dark Room	63	<65	Male	No	No	Yes	No	0	No	No	0	0	0	Moderate	High noise level	17	0	0	277	0	Yes	Low dose	Low acute nursing care	19	0	Yes	10	10	24	0	Alive	Moderate to Low	High noise level	Moderate to Low dose	Moderate to Low acute nursing care	0
900	Dark Room	56	<65	Male	No	No	Yes	Yes	Chronic pulmonary disease	No	No	0	0	0	Moderate	High noise level	17	0	0	123	1	Yes	High dose	Low acute nursing care	16	0	Yes	10	10	20	0	Alive	Moderate to Low	High noise level	High dose	Moderate to Low acute nursing care	0
901	Dark Room	57	<65	Female	No	No	Yes	Yes	Chronic kidney disease	No	Yes	0	0	Yes	Moderate	High noise level	16	0	Yes	109	1	No	Moderate dose	Moderate acute nursing care	14	1	Yes	10	10	15	1	Alive	Moderate to Low	High noise level	Moderate to Low dose	Moderate to Low acute nursing care	0
902	Dark Room	61	<65	Male	No	No	Yes	No	0	No	No	0	0	Yes	Moderate	High noise level	13	1	Yes	193	1	No	Low dose	Low acute nursing care	23	0	Yes	10	10	42	0	Alive	Moderate to Low	High noise level	Moderate to Low dose	Moderate to Low acute nursing care	0
903	Dark Room	50	<65	Female	No	No	Yes	No	0	No	Yes	0	0	0	Low	High noise level	18	0	0	431	0	No	Moderate dose	Moderate acute nursing care	18	0	Yes	10	10	24	0	Alive	Moderate to Low	High noise level	Moderate to Low dose	Moderate to Low acute nursing care	0
904	Dark Room	68	>65	Male	Yes	No	No	No	0	No	No	Yes	0	Yes	High	Moderate noise level	14	1	Yes	82	1	No	Low dose	Low acute nursing care	14	1	Yes	10	10	17	0	Alive	High	Moderate to Low noise level	Moderate to Low dose	Moderate to Low acute nursing care	0
905	Dark Room	68	>65	Male	No	No	No	No	0	No	Yes	0	0	0	High	Moderate noise level	14	1	Yes	221	1	No	High dose	Low acute nursing care	14	1	Yes	10	10	17	0	Alive	High	Moderate to Low noise level	High dose	Moderate to Low acute nursing care	0
906	Dark Room	57	<65	Male	Yes	No	Yes	Yes	Chronic liver disease	No	Yes	Yes	0	Yes	Moderate	Low noise level	17	0	Yes	236	1	Yes	Moderate dose	Moderate acute nursing care	16	0	Yes	10	10	14	1	Alive	Moderate to Low	Moderate to Low noise level	Moderate to Low dose	Moderate to Low acute nursing care	0
907	Dark Room	62	<65	Female	Yes	No	Yes	No	0	No	No	Yes	Yes	Yes	Moderate	Low noise level	15	1	Yes	82	1	No	Low dose	High acute nursing care	10	1	Yes	10	10	16	0	Alive	Moderate to Low	Moderate to Low noise level	Moderate to Low dose	High acute nursing care	0
908	Dark Room	74	>65	Female	Yes	No	No	No	0	No	No	Yes	0	Yes	Moderate	Low noise level	22	0	Yes	362	0	Yes	Low dose	Moderate acute nursing care	18	0	Yes	10	10	14	1	Alive	Moderate to Low	Moderate to Low noise level	Moderate to Low dose	Moderate to Low acute nursing care	0
909	Dark Room	63	<65	Female	Yes	No	No	No	0	No	No	Yes	Yes	Yes	Moderate	Moderate noise level	12	1	Yes	264	0	Yes	Moderate dose	High acute nursing care	13	1	Yes	10	10	12	1	Alive	Moderate to Low	Moderate to Low noise level	Moderate to Low dose	High acute nursing care	0
910	Dark Room	50	<65	Female	Yes	No	No	No	0	No	Yes	Yes	0	Yes	Low	Moderate noise level	16	0	0	432	0	Yes	Low dose	Low acute nursing care	18	0	Yes	10	10	11	1	Alive	Moderate to Low	Moderate to Low noise level	Moderate to Low dose	Moderate to Low acute nursing care	0
911	Dark Room	59	<65	Male	No	Yes	No	Yes	Chronic kidney disease	No	No	0	0	0	Moderate	Moderate noise level	15	1	Yes	95	1	Yes	Moderate dose	Low acute nursing care	14	1	Yes	10	10	68	0	Alive	Moderate to Low	Moderate to Low noise level	Moderate to Low dose	Moderate to Low acute nursing care	0
912	Dark Room	68	>65	Male	No	No	Yes	No	0	No	Yes	0	0	0	Moderate	Moderate noise level	17	0	Yes	347	0	No	Moderate dose	High acute nursing care	13	1	Yes	10	10	12	1	Alive	Moderate to Low	Moderate to Low noise level	Moderate to Low dose	High acute nursing care	0
913	Dark Room	85	>65	Female	No	No	Yes	No	0	No	Yes	0	0	0	Moderate	Moderate noise level	22	0	0	207	1	Yes	Moderate dose	Moderate acute nursing care	19	0	Yes	10	10	11	1	Alive	Moderate to Low	Moderate to Low noise level	Moderate to Low dose	Moderate to Low acute nursing care	0
914	Dark Room	69	>65	Female	No	No	Yes	No	0	No	Yes	0	0	0	Moderate	Low noise level	16	0	0	319	0	No	Moderate dose	High acute nursing care	18	0	Yes	10	10	17	0	Alive	Moderate to Low	Moderate to Low noise level	Moderate to Low dose	High acute nursing care	0
915	Dark Room	65	<65	Male	No	No	Yes	No	0	No	No	0	0	0	Moderate	Moderate noise level	16	0	Yes	375	0	No	Moderate dose	High acute nursing care	19	0	Yes	10	10	20	0	Alive	Moderate to Low	Moderate to Low noise level	Moderate to Low dose	High acute nursing care	0
916	Dark Room	69	>65	Male	No	No	Yes	No	0	No	No	0	0	0	Moderate	Moderate noise level	15	1	Yes	109	1	Yes	Low dose	High acute nursing care	14	1	Yes	10	10	8	1	Alive	Moderate to Low	Moderate to Low noise level	Moderate to Low dose	High acute nursing care	0
917	Dark Room	78	>65	Female	No	No	Yes	No	0	No	No	0	0	0	Moderate	Moderate noise level	13	1	Yes	137	1	No	Low dose	High acute nursing care	18	0	Yes	10	10	16	0	Alive	Moderate to Low	Moderate to Low noise level	Moderate to Low dose	High acute nursing care	0
918	Dark Room	65	<65	Male	No	No	Yes	No	0	No	No	0	0	0	Moderate	Low noise level	18	0	0	375	0	No	Moderate dose	Moderate acute nursing care	19	0	Yes	10	10	69	0	Alive	Moderate to Low	Moderate to Low noise level	Moderate to Low dose	Moderate to Low acute nursing care	0
919	Dark Room	74	>65	Female	No	No	Yes	No	0	No	Yes	0	0	Yes	Moderate	Moderate noise level	21	0	0	249	1	No	Low dose	High acute nursing care	18	0	Yes	10	10	20	0	Alive	Moderate to Low	Moderate to Low noise level	Moderate to Low dose	High acute nursing care	0
920	Dark Room	74	>65	Female	No	No	Yes	No	0	No	Yes	0	0	Yes	Moderate	Moderate noise level	21	0	Yes	249	1	No	High dose	Moderate acute nursing care	18	0	Yes	10	10	13	1	Alive	Moderate to Low	Moderate to Low noise level	High dose	Moderate to Low acute nursing care	0
921	Dark Room	70	>65	Male	No	No	No	No	0	No	Yes	0	0	0	Moderate	Moderate noise level	15	1	Yes	109	1	Yes	Moderate dose	High acute nursing care	14	1	Yes	10	10	9	1	Alive	Moderate to Low	Moderate to Low noise level	Moderate to Low dose	High acute nursing care	0
922	Dark Room	61	<65	Male	No	No	No	No	0	No	Yes	0	0	0	Moderate	Moderate noise level	15	1	Yes	137	1	No	High dose	Moderate acute nursing care	18	0	Yes	10	10	6	1	Alive	Moderate to Low	Moderate to Low noise level	High dose	Moderate to Low acute nursing care	0
923	Dark Room	73	>65	Female	No	No	No	No	0	No	Yes	0	0	0	Moderate	Low noise level	12	1	Yes	235	1	No	Moderate dose	Moderate acute nursing care	13	1	Yes	10	10	9	1	Alive	Moderate to Low	Moderate to Low noise level	Moderate to Low dose	Moderate to Low acute nursing care	0
924	Dark Room	63	<65	Male	No	No	No	No	0	No	No	0	0	0	Moderate	Moderate noise level	16	0	Yes	137	1	No	Moderate dose	Moderate acute nursing care	23	0	Yes	10	10	16	0	Alive	Moderate to Low	Moderate to Low noise level	Moderate to Low dose	Moderate to Low acute nursing care	0
925	Dark Room	74	>65	Female	No	No	No	No	0	No	No	0	0	0	Moderate	Moderate noise level	21	0	Yes	361	0	Yes	Low dose	Moderate acute nursing care	18	0	Yes	10	10	16	0	Alive	Moderate to Low	Moderate to Low noise level	Moderate to Low dose	Moderate to Low acute nursing care	0
926	Dark Room	65	<65	Female	No	No	No	No	0	No	No	0	0	0	Moderate	Moderate noise level	17	0	Yes	95	1	Yes	Low dose	Moderate acute nursing care	14	1	Yes	10	10	8	1	Alive	Moderate to Low	Moderate to Low noise level	Moderate to Low dose	Moderate to Low acute nursing care	0
927	Light Room	67	>65	Female	Yes	Yes	Yes	No	0	No	Yes	Yes	0	Yes	Moderate	High noise level	14	1	Yes	250	1	No	Moderate dose	Moderate acute nursing care	13	1	Yes	10	10	12	1	Death	Moderate to Low	High noise level	Moderate to Low dose	Moderate to Low acute nursing care	1
928	Light Room	89	>65	Male	No	Yes	Yes	No	0	No	No	0	0	0	Moderate	High noise level	14	1	Yes	137	1	Yes	Moderate dose	Low acute nursing care	19	0	Yes	10	10	10	1	Death	Moderate to Low	High noise level	Moderate to Low dose	Moderate to Low acute nursing care	1
929	Light Room	88	>65	Female	No	No	Yes	No	0	No	Yes	0	0	0	Moderate	High noise level	15	1	Yes	277	0	No	Moderate dose	Moderate acute nursing care	12	1	Yes	10	10	20	0	Death	Moderate to Low	High noise level	Moderate to Low dose	Moderate to Low acute nursing care	1
930	Light Room	86	>65	Male	Yes	No	No	No	0	No	Yes	Yes	Yes	Yes	High	Moderate noise level	15	1	Yes	236	1	Yes	Moderate dose	High acute nursing care	9	1	Yes	10	10	4	1	Death	High	Moderate to Low noise level	Moderate to Low dose	High acute nursing care	1
931	Light Room	89	>65	Male	Yes	Yes	Yes	No	0	No	Yes	Yes	0	Yes	Moderate	Low noise level	14	1	Yes	138	1	No	Moderate dose	Low acute nursing care	19	0	Yes	10	10	28	0	Death	Moderate to Low	Moderate to Low noise level	Moderate to Low dose	Moderate to Low acute nursing care	1
932	Light Room	78	>65	Female	Yes	No	No	No	0	No	Yes	Yes	0	Yes	Moderate	Moderate noise level	15	1	0	138	1	No	Moderate dose	Moderate acute nursing care	19	0	Yes	10	10	8	1	Death	Moderate to Low	Moderate to Low noise level	Moderate to Low dose	Moderate to Low acute nursing care	1
933	Light Room	92	>65	Female	No	No	No	No	0	No	No	0	0	Yes	Moderate	Moderate noise level	19	0	0	277	0	No	Moderate dose	Moderate acute nursing care	16	0	Yes	10	10	16	0	Death	Moderate to Low	Moderate to Low noise level	Moderate to Low dose	Moderate to Low acute nursing care	1
934	Light Room	54	<65	Male	Yes	No	Yes	No	0	No	Yes	Yes	0	Yes	High	High noise level	21	0	Yes	152	1	No	Moderate dose	Moderate acute nursing care	14	1	Yes	10	10	18	0	Alive	High	High noise level	Moderate to Low dose	Moderate to Low acute nursing care	0
935	Light Room	78	>65	Female	Yes	No	Yes	No	0	No	No	Yes	0	Yes	Moderate	High noise level	14	1	0	264	0	Yes	Low dose	Moderate acute nursing care	18	0	Yes	10	10	10	1	Alive	Moderate to Low	High noise level	Moderate to Low dose	Moderate to Low acute nursing care	0
936	Light Room	67	>65	Female	No	Yes	Yes	No	0	No	Yes	0	0	0	Moderate	High noise level	14	1	Yes	249	1	No	High dose	Low acute nursing care	13	1	Yes	10	10	7	1	Alive	Moderate to Low	High noise level	High dose	Moderate to Low acute nursing care	0
937	Light Room	89	>65	Male	No	Yes	Yes	No	0	No	No	0	0	0	Moderate	High noise level	14	1	Yes	137	1	Yes	Low dose	Low acute nursing care	19	0	Yes	10	10	14	1	Alive	Moderate to Low	High noise level	Moderate to Low dose	Moderate to Low acute nursing care	0
938	Light Room	88	>65	Male	No	No	Yes	No	0	No	Yes	0	0	0	Moderate	High noise level	14	1	0	375	0	No	High dose	High acute nursing care	19	0	Yes	10	10	8	1	Alive	Moderate to Low	High noise level	High dose	High acute nursing care	0
939	Light Room	81	>65	Female	No	No	Yes	No	0	No	Yes	0	0	0	Moderate	High noise level	16	0	0	165	1	Yes	Moderate dose	Moderate acute nursing care	19	0	Yes	10	10	40	0	Alive	Moderate to Low	High noise level	Moderate to Low dose	Moderate to Low acute nursing care	0
940	Light Room	59	<65	Female	No	No	Yes	Yes	Chronic pulmonary disease	No	No	0	0	0	Moderate	High noise level	12	1	Yes	235	1	No	Moderate dose	High acute nursing care	14	1	Yes	10	10	10	1	Alive	Moderate to Low	High noise level	Moderate to Low dose	High acute nursing care	0
941	Light Room	88	>65	Male	No	No	Yes	No	0	No	Yes	0	0	Yes	Moderate	High noise level	17	0	Yes	375	0	No	Moderate dose	Moderate acute nursing care	19	0	Yes	10	10	7	1	Alive	Moderate to Low	High noise level	Moderate to Low dose	Moderate to Low acute nursing care	0
942	Light Room	58	<65	Male	No	No	Yes	No	0	No	Yes	0	0	0	Low	High noise level	15	1	Yes	361	0	No	Low dose	Low acute nursing care	13	1	Yes	10	10	11	1	Alive	Moderate to Low	High noise level	Moderate to Low dose	Moderate to Low acute nursing care	0
943	Light Room	75	>65	Female	No	No	No	No	0	No	Yes	0	0	0	Low	High noise level	16	0	0	263	0	Yes	High dose	Moderate acute nursing care	16	0	Yes	10	10	15	1	Alive	Moderate to Low	High noise level	High dose	Moderate to Low acute nursing care	0
944	Light Room	58	<65	Male	Yes	No	Yes	No	0	No	Yes	Yes	0	Yes	Low	Low noise level	15	1	Yes	362	0	No	Moderate dose	Low acute nursing care	13	1	Yes	10	10	16	0	Alive	Moderate to Low	Moderate to Low noise level	Moderate to Low dose	Moderate to Low acute nursing care	0
945	Light Room	88	>65	Female	No	No	Yes	No	0	No	Yes	0	0	Yes	Moderate	Low noise level	15	1	Yes	277	0	Yes	Low dose	Low acute nursing care	12	1	Yes	10	10	25	0	Alive	Moderate to Low	Moderate to Low noise level	Moderate to Low dose	Moderate to Low acute nursing care	0
946	Light Room	78	>65	Female	No	No	No	No	0	No	Yes	0	0	0	Moderate	Moderate noise level	15	1	Yes	137	1	No	Moderate dose	Moderate acute nursing care	19	0	Yes	10	10	8	1	Alive	Moderate to Low	Moderate to Low noise level	Moderate to Low dose	Moderate to Low acute nursing care	0
947	Light Room	62	<65	Female	No	No	No	Yes	Chronic liver disease	No	Yes	0	0	0	Moderate	Low noise level	14	1	Yes	333	0	No	Moderate dose	Low acute nursing care	14	1	Yes	10	10	23	0	Alive	Moderate to Low	Moderate to Low noise level	Moderate to Low dose	Moderate to Low acute nursing care	0
948	Light Room	92	>65	Female	No	No	No	No	0	No	No	0	0	0	Moderate	Moderate noise level	18	0	0	277	0	Yes	Low dose	Moderate acute nursing care	16	0	Yes	10	10	18	0	Alive	Moderate to Low	Moderate to Low noise level	Moderate to Low dose	Moderate to Low acute nursing care	0
949	Light Room	92	>65	Female	No	No	No	No	0	No	No	0	0	0	Moderate	Moderate noise level	16	0	0	277	0	No	Low dose	Moderate acute nursing care	16	0	Yes	10	10	9	1	Alive	Moderate to Low	Moderate to Low noise level	Moderate to Low dose	Moderate to Low acute nursing care	0
950	Light Room	61	<65	Male	No	No	No	No	0	No	Yes	0	0	Yes	Moderate	Moderate noise level	14	1	Yes	347	0	No	Moderate dose	Moderate acute nursing care	13	1	Yes	10	10	17	0	Alive	Moderate to Low	Moderate to Low noise level	Moderate to Low dose	Moderate to Low acute nursing care	0
951	Light Room	75	>65	Female	No	No	No	No	0	No	Yes	0	0	Yes	Low	Moderate noise level	14	1	0	263	0	No	High dose	Low acute nursing care	16	0	Yes	10	10	20	0	Alive	Moderate to Low	Moderate to Low noise level	High dose	Moderate to Low acute nursing care	0
952	Dark Room	66	>65	Female	No	No	Yes	No	0	No	No	0	0	0	High	High noise level	14	1	Yes	179	1	No	Moderate dose	Moderate acute nursing care	14	1	Yes	11	11	22	0	Death	High	High noise level	Moderate to Low dose	Moderate to Low acute nursing care	1
953	Dark Room	62	<65	Female	Yes	Yes	Yes	Yes	CHF/cardiomyopathy disease	Yes	Yes	Yes	0	Yes	Moderate	High noise level	14	1	Yes	250	1	Yes	Low dose	Low acute nursing care	15	1	Yes	11	11	12	1	Death	Moderate to Low	High noise level	Moderate to Low dose	Moderate to Low acute nursing care	1
954	Dark Room	56	<65	Female	No	No	Yes	No	0	No	Yes	0	0	0	Moderate	High noise level	12	1	0	123	1	No	Moderate dose	Moderate acute nursing care	20	0	Yes	11	11	29	0	Death	Moderate to Low	High noise level	Moderate to Low dose	Moderate to Low acute nursing care	1
955	Dark Room	73	>65	Female	No	No	Yes	No	0	No	Yes	0	0	0	Moderate	High noise level	18	0	Yes	263	0	No	Moderate dose	Low acute nursing care	14	1	Yes	11	11	20	0	Death	Moderate to Low	High noise level	Moderate to Low dose	Moderate to Low acute nursing care	1
956	Dark Room	57	<65	Male	No	No	Yes	Yes	Chronic liver disease	No	Yes	0	0	0	Moderate	High noise level	19	0	0	235	1	Yes	High dose	Moderate acute nursing care	45	0	Yes	11	11	7	1	Death	Moderate to Low	High noise level	High dose	Moderate to Low acute nursing care	1
957	Dark Room	63	<65	Female	No	No	Yes	Yes	Cardiovascular disease	No	No	0	0	0	Moderate	High noise level	14	1	Yes	319	0	No	Moderate dose	High acute nursing care	15	1	Yes	11	11	9	1	Death	Moderate to Low	High noise level	Moderate to Low dose	High acute nursing care	1
958	Dark Room	76	>65	Female	Yes	No	Yes	No	0	No	Yes	Yes	0	Yes	Low	Moderate noise level	15	1	Yes	138	1	Yes	Moderate dose	Moderate acute nursing care	19	0	Yes	11	11	19	0	Death	Moderate to Low	Moderate to Low noise level	Moderate to Low dose	Moderate to Low acute nursing care	1
959	Dark Room	56	<65	Male	No	No	No	No	0	No	Yes	0	0	0	Moderate	Moderate noise level	13	1	Yes	109	1	Yes	Moderate dose	Moderate acute nursing care	20	0	Yes	11	11	8	1	Death	Moderate to Low	Moderate to Low noise level	Moderate to Low dose	Moderate to Low acute nursing care	1
960	Dark Room	62	<65	Female	No	No	No	No	0	No	Yes	0	0	0	Moderate	Low noise level	20	0	0	235	1	No	High dose	Moderate acute nursing care	19	0	Yes	11	11	6	1	Death	Moderate to Low	Moderate to Low noise level	High dose	Moderate to Low acute nursing care	1
961	Dark Room	64	<65	Female	No	No	No	Yes	Cardiovascular disease	No	No	0	0	0	Moderate	Moderate noise level	13	1	Yes	333	0	No	Moderate dose	Moderate acute nursing care	14	1	Yes	11	11	10	1	Death	Moderate to Low	Moderate to Low noise level	Moderate to Low dose	Moderate to Low acute nursing care	1
962	Dark Room	57	<65	Female	No	No	Yes	No	0	No	Yes	0	0	0	High	High noise level	14	1	Yes	249	1	No	Low dose	Low acute nursing care	16	0	Yes	11	11	26	0	Alive	High	High noise level	Moderate to Low dose	Moderate to Low acute nursing care	0
963	Dark Room	66	>65	Female	No	No	Yes	No	0	No	No	0	0	0	High	High noise level	16	0	Yes	179	1	Yes	Low dose	Moderate acute nursing care	14	1	Yes	11	11	10	1	Alive	High	High noise level	Moderate to Low dose	Moderate to Low acute nursing care	0
964	Dark Room	56	<65	Male	No	No	No	No	0	No	No	0	0	0	High	High noise level	15	1	0	361	0	Yes	Moderate dose	Moderate acute nursing care	20	0	Yes	11	11	90	0	Alive	High	High noise level	Moderate to Low dose	Moderate to Low acute nursing care	0
965	Dark Room	60	<65	Male	Yes	No	Yes	Yes	Diabetes	No	Yes	Yes	0	Yes	Moderate	High noise level	15	1	Yes	236	1	Yes	Moderate dose	Moderate acute nursing care	15	1	Yes	11	11	11	1	Alive	Moderate to Low	High noise level	Moderate to Low dose	Moderate to Low acute nursing care	0
966	Dark Room	64	<65	Female	Yes	No	Yes	Yes	Cardiovascular disease	No	No	Yes	0	Yes	Moderate	High noise level	12	1	Yes	334	0	No	High dose	Moderate acute nursing care	14	1	Yes	11	11	13	1	Alive	Moderate to Low	High noise level	High dose	Moderate to Low acute nursing care	0
967	Dark Room	78	>65	Male	Yes	No	Yes	No	0	No	Yes	Yes	Yes	Yes	Moderate	High noise level	16	0	0	362	0	Yes	Low dose	Moderate acute nursing care	16	0	Yes	11	11	18	0	Alive	Moderate to Low	High noise level	Moderate to Low dose	Moderate to Low acute nursing care	0
968	Dark Room	63	<65	Female	Yes	No	Yes	Yes	Cardiovascular disease	No	No	Yes	Yes	Yes	Moderate	High noise level	16	0	Yes	320	0	No	Moderate dose	Low acute nursing care	15	1	Yes	11	11	17	0	Alive	Moderate to Low	High noise level	Moderate to Low dose	Moderate to Low acute nursing care	0
969	Dark Room	57	<65	Male	Yes	No	Yes	Yes	Chronic liver disease	Yes	No	Yes	Yes	Yes	Moderate	High noise level	19	0	Yes	96	1	Yes	Moderate dose	Low acute nursing care	11	1	Yes	11	11	19	0	Alive	Moderate to Low	High noise level	Moderate to Low dose	Moderate to Low acute nursing care	0
970	Dark Room	56	<65	Female	No	No	Yes	No	0	No	Yes	0	0	0	Moderate	High noise level	12	1	0	123	1	No	High dose	Moderate acute nursing care	20	0	Yes	11	11	20	0	Alive	Moderate to Low	High noise level	High dose	Moderate to Low acute nursing care	0
971	Dark Room	76	>65	Female	No	No	Yes	No	0	No	Yes	0	0	0	Low	High noise level	14	1	0	137	1	Yes	Moderate dose	High acute nursing care	19	0	Yes	11	11	14	1	Alive	Moderate to Low	High noise level	Moderate to Low dose	High acute nursing care	0
972	Dark Room	66	>65	Female	No	No	Yes	No	0	No	No	0	0	0	High	Low noise level	17	0	Yes	179	1	No	Moderate dose	Moderate acute nursing care	14	1	Yes	11	11	8	1	Alive	High	Moderate to Low noise level	Moderate to Low dose	Moderate to Low acute nursing care	0
973	Dark Room	56	<65	Male	No	No	No	No	0	No	Yes	0	0	0	High	Moderate noise level	15	1	0	361	0	Yes	Moderate dose	Moderate acute nursing care	20	0	Yes	11	11	12	1	Alive	High	Moderate to Low noise level	Moderate to Low dose	Moderate to Low acute nursing care	0
974	Dark Room	63	<65	Male	Yes	No	Yes	No	0	No	No	Yes	Yes	Yes	Moderate	Moderate noise level	21	0	Yes	222	1	Yes	Low dose	High acute nursing care	15	1	Yes	11	11	15	1	Alive	Moderate to Low	Moderate to Low noise level	Moderate to Low dose	High acute nursing care	0
975	Dark Room	64	<65	Female	Yes	No	No	Yes	Cardiovascular disease	No	No	Yes	Yes	Yes	Moderate	Moderate noise level	21	0	Yes	334	0	No	Low dose	Moderate acute nursing care	14	1	Yes	11	11	15	1	Alive	Moderate to Low	Moderate to Low noise level	Moderate to Low dose	Moderate to Low acute nursing care	0
976	Dark Room	71	>65	Female	No	No	No	No	0	No	No	0	0	0	Moderate	Moderate noise level	15	1	Yes	291	0	Yes	Moderate dose	Moderate acute nursing care	14	1	Yes	11	11	9	1	Alive	Moderate to Low	Moderate to Low noise level	Moderate to Low dose	Moderate to Low acute nursing care	0
977	Dark Room	72	>65	Female	No	No	No	No	0	No	Yes	0	0	0	Low	Moderate noise level	14	1	Yes	403	0	Yes	Low dose	High acute nursing care	14	1	Yes	11	11	7	1	Alive	Moderate to Low	Moderate to Low noise level	Moderate to Low dose	High acute nursing care	0
978	Dark Room	73	>65	Male	No	No	No	No	0	No	Yes	0	0	0	Low	Moderate noise level	16	0	Yes	277	0	No	Moderate dose	Low acute nursing care	9	1	Yes	11	11	16	0	Alive	Moderate to Low	Moderate to Low noise level	Moderate to Low dose	Moderate to Low acute nursing care	0
979	Dark Room	73	>65	Male	No	No	No	No	0	No	No	0	0	0	Low	Low noise level	17	0	0	361	0	Yes	Moderate dose	Low acute nursing care	20	0	Yes	11	11	27	0	Alive	Moderate to Low	Moderate to Low noise level	Moderate to Low dose	Moderate to Low acute nursing care	0
980	Light Room	93	>65	Female	No	Yes	Yes	No	0	No	Yes	0	0	0	Moderate	High noise level	14	1	0	95	1	No	High dose	Low acute nursing care	19	0	Yes	11	11	15	1	Death	Moderate to Low	High noise level	High dose	Moderate to Low acute nursing care	1
981	Light Room	60	<65	Male	No	No	Yes	Yes	Chronic liver disease	Yes	Yes	0	0	0	Moderate	High noise level	16	0	Yes	319	0	Yes	Moderate dose	Low acute nursing care	15	1	Yes	11	11	28	0	Death	Moderate to Low	High noise level	Moderate to Low dose	Moderate to Low acute nursing care	1
982	Light Room	92	>65	Female	Yes	No	Yes	No	0	No	Yes	Yes	Yes	Yes	Moderate	High noise level	21	0	0	236	1	No	Moderate dose	Moderate acute nursing care	19	0	Yes	11	11	13	1	Alive	Moderate to Low	High noise level	Moderate to Low dose	Moderate to Low acute nursing care	0
983	Light Room	93	>65	Female	No	Yes	Yes	No	0	No	No	0	0	0	Moderate	High noise level	14	1	Yes	95	1	Yes	Moderate dose	Moderate acute nursing care	19	0	Yes	11	11	7	1	Alive	Moderate to Low	High noise level	Moderate to Low dose	Moderate to Low acute nursing care	0
984	Light Room	93	>65	Female	No	Yes	Yes	No	0	No	No	0	0	Yes	Moderate	High noise level	14	1	0	95	1	Yes	Moderate dose	Low acute nursing care	19	0	Yes	11	11	12	1	Alive	Moderate to Low	High noise level	Moderate to Low dose	Moderate to Low acute nursing care	0
985	Light Room	84	>65	Male	No	No	Yes	No	0	No	Yes	0	0	0	Moderate	High noise level	16	0	0	277	0	Yes	Moderate dose	Moderate acute nursing care	20	0	Yes	11	11	5	1	Alive	Moderate to Low	High noise level	Moderate to Low dose	Moderate to Low acute nursing care	0
986	Light Room	60	<65	Male	No	No	Yes	Yes	Chronic liver disease	Yes	No	0	0	Yes	Moderate	High noise level	15	1	Yes	319	0	No	Moderate dose	High acute nursing care	15	1	Yes	11	11	15	1	Alive	Moderate to Low	High noise level	Moderate to Low dose	High acute nursing care	0
987	Light Room	53	<65	Female	Yes	Yes	No	No	0	No	No	Yes	0	Yes	Moderate	Low noise level	15	1	0	362	0	Yes	Moderate dose	Moderate acute nursing care	20	0	Yes	11	11	16	0	Alive	Moderate to Low	Moderate to Low noise level	Moderate to Low dose	Moderate to Low acute nursing care	0
988	Light Room	59	<65	Female	No	Yes	No	Yes	CHF/cardiomyopathy disease	No	Yes	0	0	0	Moderate	Moderate noise level	20	0	Yes	347	0	Yes	High dose	High acute nursing care	13	1	Yes	11	11	12	1	Alive	Moderate to Low	Moderate to Low noise level	High dose	High acute nursing care	0
989	Light Room	54	<65	Female	No	Yes	No	Yes	CHF/cardiomyopathy disease	No	Yes	0	0	0	Moderate	Moderate noise level	21	0	Yes	347	0	Yes	Moderate dose	Moderate acute nursing care	13	1	Yes	11	11	31	0	Alive	Moderate to Low	Moderate to Low noise level	Moderate to Low dose	Moderate to Low acute nursing care	0
990	Light Room	53	<65	Female	No	Yes	No	No	0	No	No	0	0	0	Moderate	Moderate noise level	14	1	0	361	0	No	Moderate dose	Moderate acute nursing care	20	0	Yes	11	11	17	0	Alive	Moderate to Low	Moderate to Low noise level	Moderate to Low dose	Moderate to Low acute nursing care	0
991	Light Room	53	<65	Female	No	Yes	No	No	0	No	No	0	0	0	Moderate	Low noise level	12	1	0	361	0	No	Moderate dose	High acute nursing care	20	0	Yes	11	11	4	1	Alive	Moderate to Low	Moderate to Low noise level	Moderate to Low dose	High acute nursing care	0
992	Light Room	59	<65	Female	No	Yes	No	No	0	No	Yes	0	0	Yes	Moderate	Moderate noise level	14	1	Yes	333	0	No	Moderate dose	Moderate acute nursing care	20	0	Yes	11	11	11	1	Alive	Moderate to Low	Moderate to Low noise level	Moderate to Low dose	Moderate to Low acute nursing care	0
993	Light Room	60	<65	Male	No	No	Yes	Yes	Chronic liver disease	No	Yes	0	0	0	Moderate	Low noise level	16	0	Yes	319	0	No	Moderate dose	Moderate acute nursing care	15	1	Yes	11	11	27	0	Alive	Moderate to Low	Moderate to Low noise level	Moderate to Low dose	Moderate to Low acute nursing care	0
994	Light Room	55	<65	Male	No	No	No	No	0	No	Yes	0	0	0	Moderate	Moderate noise level	16	0	Yes	263	0	Yes	High dose	Low acute nursing care	15	1	Yes	11	11	4	1	Alive	Moderate to Low	Moderate to Low noise level	High dose	Moderate to Low acute nursing care	0
995	Light Room	56	<65	Female	No	No	No	No	0	No	No	0	0	0	Moderate	Moderate noise level	14	1	Yes	375	0	Yes	Moderate dose	Moderate acute nursing care	14	1	Yes	11	11	12	1	Alive	Moderate to Low	Moderate to Low noise level	Moderate to Low dose	Moderate to Low acute nursing care	0
996	Dark Room	84	>65	Male	Yes	No	Yes	No	0	No	Yes	Yes	Yes	Yes	Moderate	High noise level	16	0	0	82	1	Yes	High dose	Moderate acute nursing care	21	0	Yes	12	12	9	1	Death	Moderate to Low	High noise level	High dose	Moderate to Low acute nursing care	1
997	Dark Room	65	<65	Female	No	No	Yes	No	0	No	Yes	0	0	0	Moderate	High noise level	15	1	Yes	109	1	No	Moderate dose	Low acute nursing care	16	0	Yes	12	12	27	0	Death	Moderate to Low	High noise level	Moderate to Low dose	Moderate to Low acute nursing care	1
998	Dark Room	61	<65	Female	Yes	No	No	Yes	CHF/cardiomyopathy disease	Yes	Yes	Yes	0	Yes	Moderate	Low noise level	15	1	0	138	1	No	Moderate dose	Moderate acute nursing care	16	0	Yes	12	12	24	0	Death	Moderate to Low	Moderate to Low noise level	Moderate to Low dose	Moderate to Low acute nursing care	1
999	Dark Room	61	<65	Female	Yes	No	No	Yes	CHF/cardiomyopathy disease	Yes	Yes	Yes	0	Yes	Moderate	Low noise level	15	1	0	138	1	No	Moderate dose	Low acute nursing care	16	0	Yes	12	12	23	0	Death	Moderate to Low	Moderate to Low noise level	Moderate to Low dose	Moderate to Low acute nursing care	1
1000	Dark Room	75	>65	Male	Yes	No	No	No	0	No	No	Yes	0	Yes	Moderate	Moderate noise level	15	1	0	320	0	Yes	Moderate dose	Low acute nursing care	20	0	Yes	12	12	9	1	Death	Moderate to Low	Moderate to Low noise level	Moderate to Low dose	Moderate to Low acute nursing care	1
1001	Dark Room	61	<65	Female	Yes	No	No	Yes	CHF/cardiomyopathy disease	No	Yes	Yes	Yes	Yes	Moderate	Moderate noise level	11	1	Yes	138	1	Yes	High dose	High acute nursing care	16	0	Yes	12	12	12	1	Death	Moderate to Low	Moderate to Low noise level	High dose	High acute nursing care	1
1002	Dark Room	63	<65	Female	No	No	Yes	Yes	Cardiovascular disease	No	Yes	0	0	0	Moderate	Low noise level	22	0	Yes	319	0	Yes	Moderate dose	High acute nursing care	15	1	Yes	12	12	24	0	Death	Moderate to Low	Moderate to Low noise level	Moderate to Low dose	High acute nursing care	1
1003	Dark Room	63	<65	Female	No	No	Yes	Yes	Cardiovascular disease	No	Yes	0	0	0	Moderate	Low noise level	14	1	0	137	1	No	Low dose	Moderate acute nursing care	16	0	Yes	12	12	10	1	Death	Moderate to Low	Moderate to Low noise level	Moderate to Low dose	Moderate to Low acute nursing care	1
1004	Dark Room	74	>65	Male	No	No	Yes	No	0	No	No	0	0	0	Moderate	Moderate noise level	14	1	Yes	109	1	No	High dose	Moderate acute nursing care	15	1	Yes	12	12	8	1	Death	Moderate to Low	Moderate to Low noise level	High dose	Moderate to Low acute nursing care	1
1005	Dark Room	74	>65	Female	Yes	No	Yes	No	0	No	Yes	Yes	0	Yes	Moderate	High noise level	17	0	Yes	222	1	No	Moderate dose	Moderate acute nursing care	9	1	Yes	12	12	19	0	Alive	Moderate to Low	High noise level	Moderate to Low dose	Moderate to Low acute nursing care	0
1006	Dark Room	67	>65	Male	Yes	No	Yes	No	0	No	Yes	Yes	0	Yes	Moderate	High noise level	15	1	Yes	124	1	No	Low dose	Moderate acute nursing care	15	1	Yes	12	12	13	1	Alive	Moderate to Low	High noise level	Moderate to Low dose	Moderate to Low acute nursing care	0
1007	Dark Room	72	>65	Female	Yes	No	Yes	No	0	No	No	Yes	0	Yes	Moderate	High noise level	14	1	Yes	208	1	Yes	Moderate dose	Moderate acute nursing care	15	1	Yes	12	12	9	1	Alive	Moderate to Low	High noise level	Moderate to Low dose	Moderate to Low acute nursing care	0
1008	Dark Room	67	>65	Male	Yes	No	Yes	No	0	No	Yes	Yes	Yes	Yes	Moderate	High noise level	14	1	Yes	124	1	Yes	Moderate dose	Low acute nursing care	15	1	Yes	12	12	10	1	Alive	Moderate to Low	High noise level	Moderate to Low dose	Moderate to Low acute nursing care	0
1009	Dark Room	67	>65	Male	No	No	Yes	No	0	No	Yes	0	0	0	Moderate	High noise level	16	0	Yes	123	1	No	Moderate dose	Moderate acute nursing care	15	1	Yes	12	12	21	0	Alive	Moderate to Low	High noise level	Moderate to Low dose	Moderate to Low acute nursing care	0
1010	Dark Room	73	>65	Female	No	No	Yes	No	0	No	Yes	0	0	0	Moderate	High noise level	15	1	Yes	375	0	Yes	Low dose	Moderate acute nursing care	9	1	Yes	12	12	12	1	Alive	Moderate to Low	High noise level	Moderate to Low dose	Moderate to Low acute nursing care	0
1011	Dark Room	65	<65	Female	No	No	Yes	No	0	No	Yes	0	0	0	Moderate	High noise level	14	1	0	109	1	Yes	Moderate dose	Low acute nursing care	16	0	Yes	12	12	24	0	Alive	Moderate to Low	High noise level	Moderate to Low dose	Moderate to Low acute nursing care	0
1012	Dark Room	84	>65	Male	No	No	Yes	No	0	No	Yes	0	0	0	Moderate	High noise level	15	1	Yes	81	1	Yes	Moderate dose	Low acute nursing care	21	0	Yes	12	12	6	1	Alive	Moderate to Low	High noise level	Moderate to Low dose	Moderate to Low acute nursing care	0
1013	Dark Room	60	<65	Female	No	No	Yes	No	0	No	Yes	0	0	0	Moderate	High noise level	16	0	Yes	361	0	Yes	Low dose	Low acute nursing care	20	0	Yes	12	12	25	0	Alive	Moderate to Low	High noise level	Moderate to Low dose	Moderate to Low acute nursing care	0
1014	Dark Room	61	<65	Female	No	No	Yes	Yes	CHF/cardiomyopathy disease	No	Yes	0	0	0	Moderate	High noise level	14	1	0	137	1	No	Moderate dose	Moderate acute nursing care	16	0	Yes	12	12	20	0	Alive	Moderate to Low	High noise level	Moderate to Low dose	Moderate to Low acute nursing care	0
1015	Dark Room	66	>65	Female	No	No	Yes	No	0	No	No	0	0	0	Moderate	High noise level	21	0	Yes	417	0	No	Low dose	Moderate acute nursing care	15	1	Yes	12	12	25	0	Alive	Moderate to Low	High noise level	Moderate to Low dose	Moderate to Low acute nursing care	0
1016	Dark Room	84	>65	Male	No	No	Yes	No	0	No	Yes	0	0	Yes	Moderate	High noise level	15	1	0	81	1	No	Moderate dose	Moderate acute nursing care	21	0	Yes	12	12	8	1	Alive	Moderate to Low	High noise level	Moderate to Low dose	Moderate to Low acute nursing care	0
1017	Dark Room	74	>65	Male	Yes	No	No	No	0	No	No	Yes	0	Yes	High	Moderate noise level	15	1	Yes	110	1	Yes	High dose	Low acute nursing care	15	1	Yes	12	12	15	1	Alive	High	Moderate to Low noise level	High dose	Moderate to Low acute nursing care	0
1018	Dark Room	74	>65	Male	No	No	No	No	0	No	No	0	0	0	High	Low noise level	14	1	Yes	109	1	Yes	High dose	Low acute nursing care	15	1	Yes	12	12	6	1	Alive	High	Moderate to Low noise level	High dose	Moderate to Low acute nursing care	0
1019	Dark Room	66	>65	Female	Yes	No	Yes	No	0	No	No	Yes	Yes	Yes	Moderate	Low noise level	21	0	Yes	418	0	No	Low dose	High acute nursing care	15	1	Yes	12	12	16	0	Alive	Moderate to Low	Moderate to Low noise level	Moderate to Low dose	High acute nursing care	0
1020	Dark Room	72	>65	Female	Yes	No	No	No	0	No	No	Yes	0	Yes	Moderate	Low noise level	15	1	Yes	320	0	No	Moderate dose	Moderate acute nursing care	15	1	Yes	12	12	19	0	Alive	Moderate to Low	Moderate to Low noise level	Moderate to Low dose	Moderate to Low acute nursing care	0
1021	Dark Room	60	<65	Female	No	No	Yes	No	0	No	No	0	0	0	Moderate	Moderate noise level	15	1	0	361	0	No	High dose	Moderate acute nursing care	20	0	Yes	12	12	12	1	Alive	Moderate to Low	Moderate to Low noise level	High dose	Moderate to Low acute nursing care	0
1022	Dark Room	66	>65	Male	No	No	No	No	0	No	Yes	0	0	0	Moderate	Moderate noise level	16	0	Yes	263	0	No	Low dose	Low acute nursing care	16	0	Yes	12	12	34	0	Alive	Moderate to Low	Moderate to Low noise level	Moderate to Low dose	Moderate to Low acute nursing care	0
1023	Dark Room	63	<65	Female	No	No	No	Yes	Cardiovascular disease	Yes	Yes	0	0	0	Moderate	Moderate noise level	15	1	Yes	137	1	Yes	High dose	Low acute nursing care	16	0	Yes	12	12	18	0	Alive	Moderate to Low	Moderate to Low noise level	High dose	Moderate to Low acute nursing care	0
1024	Dark Room	56	<65	Male	No	No	No	No	0	No	No	0	0	0	Moderate	Moderate noise level	20	0	0	375	0	Yes	Moderate dose	Moderate acute nursing care	21	0	Yes	12	12	12	1	Alive	Moderate to Low	Moderate to Low noise level	Moderate to Low dose	Moderate to Low acute nursing care	0
1025	Dark Room	72	>65	Female	No	No	No	No	0	No	No	0	0	0	Moderate	Moderate noise level	14	1	Yes	207	1	No	Moderate dose	Moderate acute nursing care	15	1	Yes	12	12	9	1	Alive	Moderate to Low	Moderate to Low noise level	Moderate to Low dose	Moderate to Low acute nursing care	0
1026	Dark Room	76	>65	Female	No	No	No	No	0	No	No	0	0	0	Moderate	Moderate noise level	16	0	Yes	319	0	Yes	High dose	Low acute nursing care	15	1	Yes	12	12	16	0	Alive	Moderate to Low	Moderate to Low noise level	High dose	Moderate to Low acute nursing care	0
1027	Dark Room	72	>65	Female	No	No	No	No	0	No	No	0	0	0	Moderate	Moderate noise level	15	1	Yes	319	0	No	High dose	Low acute nursing care	15	1	Yes	12	12	15	1	Alive	Moderate to Low	Moderate to Low noise level	High dose	Moderate to Low acute nursing care	0
1028	Dark Room	57	<65	Male	No	No	No	No	0	No	No	0	0	0	Moderate	Moderate noise level	22	0	0	375	0	No	Moderate dose	Low acute nursing care	21	0	Yes	12	12	12	1	Alive	Moderate to Low	Moderate to Low noise level	Moderate to Low dose	Moderate to Low acute nursing care	0
1029	Dark Room	75	>65	Male	No	No	No	No	0	No	No	0	0	0	Moderate	Moderate noise level	14	1	0	319	0	Yes	Low dose	Low acute nursing care	20	0	Yes	12	12	9	1	Alive	Moderate to Low	Moderate to Low noise level	Moderate to Low dose	Moderate to Low acute nursing care	0
1030	Dark Room	55	<65	Female	No	No	No	Yes	Chronic pulmonary disease	Yes	No	0	0	Yes	Moderate	Low noise level	14	1	Yes	221	1	No	Moderate dose	Low acute nursing care	15	1	Yes	12	12	12	1	Alive	Moderate to Low	Moderate to Low noise level	Moderate to Low dose	Moderate to Low acute nursing care	0
1031	Light Room	53	<65	Male	Yes	Yes	Yes	No	0	No	No	Yes	Yes	Yes	Moderate	High noise level	11	1	0	390	0	No	Moderate dose	Moderate acute nursing care	21	0	Yes	12	12	13	1	Death	Moderate to Low	High noise level	Moderate to Low dose	Moderate to Low acute nursing care	1
1032	Light Room	53	<65	Male	No	Yes	Yes	No	0	No	Yes	0	0	0	Moderate	High noise level	15	1	Yes	291	0	No	Moderate dose	Moderate acute nursing care	21	0	Yes	12	12	20	0	Death	Moderate to Low	High noise level	Moderate to Low dose	Moderate to Low acute nursing care	1
1033	Light Room	53	<65	Male	No	Yes	Yes	No	0	No	Yes	0	0	0	Moderate	High noise level	16	0	0	291	0	No	Moderate dose	Moderate acute nursing care	21	0	Yes	12	12	23	0	Death	Moderate to Low	High noise level	Moderate to Low dose	Moderate to Low acute nursing care	1
1034	Light Room	78	>65	Female	No	No	Yes	No	0	No	Yes	0	0	0	Moderate	High noise level	15	1	Yes	123	1	No	Moderate dose	Moderate acute nursing care	21	0	Yes	12	12	10	1	Death	Moderate to Low	High noise level	Moderate to Low dose	Moderate to Low acute nursing care	1
1035	Light Room	69	>65	Male	No	No	Yes	Yes	Diabetes	No	Yes	0	0	0	Moderate	High noise level	21	0	Yes	333	0	No	Moderate dose	Moderate acute nursing care	15	1	Yes	12	12	15	1	Death	Moderate to Low	High noise level	Moderate to Low dose	Moderate to Low acute nursing care	1
1036	Light Room	78	>65	Female	No	No	No	No	0	No	Yes	0	0	Yes	Moderate	High noise level	15	1	Yes	263	0	No	Low dose	High acute nursing care	20	0	Yes	12	12	19	0	Death	Moderate to Low	High noise level	Moderate to Low dose	High acute nursing care	1
1037	Light Room	69	>65	Male	No	No	Yes	Yes	Diabetes	Yes	Yes	0	0	0	High	Low noise level	21	0	Yes	333	0	Yes	Moderate dose	High acute nursing care	15	1	Yes	12	12	19	0	Death	High	Moderate to Low noise level	Moderate to Low dose	High acute nursing care	1
1038	Light Room	78	>65	Female	Yes	No	Yes	No	0	No	No	Yes	Yes	Yes	Moderate	Moderate noise level	16	0	0	264	0	Yes	Low dose	High acute nursing care	20	0	Yes	12	12	9	1	Death	Moderate to Low	Moderate to Low noise level	Moderate to Low dose	High acute nursing care	1
1039	Light Room	61	<65	Male	Yes	No	No	No	0	No	No	Yes	0	Yes	Moderate	Low noise level	14	1	Yes	334	0	No	Low dose	Low acute nursing care	15	1	Yes	12	12	17	0	Death	Moderate to Low	Moderate to Low noise level	Moderate to Low dose	Moderate to Low acute nursing care	1
1040	Light Room	61	<65	Male	No	No	No	No	0	No	No	0	0	0	Moderate	Moderate noise level	15	1	Yes	333	0	No	Moderate dose	Low acute nursing care	15	1	Yes	12	12	24	0	Death	Moderate to Low	Moderate to Low noise level	Moderate to Low dose	Moderate to Low acute nursing care	1
1041	Light Room	61	<65	Male	No	No	No	No	0	No	No	0	0	0	Moderate	Moderate noise level	16	0	Yes	333	0	No	Moderate dose	Low acute nursing care	15	1	Yes	12	12	13	1	Death	Moderate to Low	Moderate to Low noise level	Moderate to Low dose	Moderate to Low acute nursing care	1
1042	Light Room	83	>65	Female	No	No	No	No	0	No	No	0	0	0	Moderate	Low noise level	16	0	Yes	459	0	No	Low dose	Low acute nursing care	21	0	Yes	12	12	27	0	Death	Moderate to Low	Moderate to Low noise level	Moderate to Low dose	Moderate to Low acute nursing care	1
1043	Light Room	69	>65	Male	Yes	No	Yes	Yes	Diabetes	No	Yes	Yes	0	Yes	Moderate	High noise level	15	1	Yes	334	0	Yes	High dose	Moderate acute nursing care	15	1	Yes	12	12	14	1	Alive	Moderate to Low	High noise level	High dose	Moderate to Low acute nursing care	0
1044	Light Room	60	<65	Male	Yes	No	Yes	No	0	No	Yes	Yes	Yes	Yes	Moderate	High noise level	14	1	Yes	222	1	No	Moderate dose	Low acute nursing care	15	1	Yes	12	12	82	0	Alive	Moderate to Low	High noise level	Moderate to Low dose	Moderate to Low acute nursing care	0
1045	Light Room	55	<65	Female	No	Yes	Yes	Yes	CHF/cardiomyopathy disease	No	No	0	0	0	Moderate	High noise level	14	1	0	207	1	No	Moderate dose	Moderate acute nursing care	20	0	Yes	12	12	19	0	Alive	Moderate to Low	High noise level	Moderate to Low dose	Moderate to Low acute nursing care	0
1046	Light Room	53	<65	Male	No	Yes	Yes	No	0	No	Yes	0	0	Yes	Moderate	High noise level	15	1	Yes	291	0	Yes	Moderate dose	Low acute nursing care	21	0	Yes	12	12	15	1	Alive	Moderate to Low	High noise level	Moderate to Low dose	Moderate to Low acute nursing care	0
1047	Light Room	78	>65	Male	No	No	Yes	No	0	No	Yes	0	0	0	Moderate	High noise level	14	1	Yes	95	1	No	Moderate dose	High acute nursing care	21	0	Yes	12	12	6	1	Alive	Moderate to Low	High noise level	Moderate to Low dose	High acute nursing care	0
1048	Light Room	75	>65	Female	No	No	Yes	No	0	No	Yes	0	0	0	Moderate	High noise level	14	1	0	249	1	Yes	Moderate dose	Moderate acute nursing care	18	0	Yes	12	12	14	1	Alive	Moderate to Low	High noise level	Moderate to Low dose	Moderate to Low acute nursing care	0
1049	Light Room	78	>65	Female	No	No	Yes	No	0	No	Yes	0	0	0	Moderate	High noise level	14	1	0	263	0	No	Low dose	Moderate acute nursing care	20	0	Yes	12	12	13	1	Alive	Moderate to Low	High noise level	Moderate to Low dose	Moderate to Low acute nursing care	0
1050	Light Room	63	<65	Male	No	No	No	Yes	Chronic kidney disease	No	Yes	0	0	Yes	High	Moderate noise level	17	0	Yes	109	1	No	Moderate dose	Low acute nursing care	15	1	Yes	12	12	11	1	Alive	High	Moderate to Low noise level	Moderate to Low dose	Moderate to Low acute nursing care	0
1051	Light Room	50	<65	Male	No	Yes	Yes	No	0	No	Yes	0	0	0	Low	Moderate noise level	14	1	Yes	95	1	No	High dose	Moderate acute nursing care	21	0	Yes	12	12	5	1	Alive	Moderate to Low	Moderate to Low noise level	High dose	Moderate to Low acute nursing care	0
1052	Light Room	54	<65	Female	No	Yes	No	Yes	CHF/cardiomyopathy disease	Yes	Yes	0	0	Yes	Moderate	Moderate noise level	15	1	0	207	1	No	Low dose	Moderate acute nursing care	20	0	Yes	12	12	19	0	Alive	Moderate to Low	Moderate to Low noise level	Moderate to Low dose	Moderate to Low acute nursing care	0
1053	Light Room	78	>65	Male	No	No	Yes	No	0	No	Yes	0	0	0	Moderate	Moderate noise level	13	1	0	95	1	Yes	Moderate dose	High acute nursing care	21	0	Yes	12	12	5	1	Alive	Moderate to Low	Moderate to Low noise level	Moderate to Low dose	High acute nursing care	0
1054	Light Room	84	>65	Female	No	No	No	No	0	No	Yes	0	0	0	Moderate	Moderate noise level	21	0	Yes	67	1	Yes	Low dose	Moderate acute nursing care	9	1	Yes	12	12	32	0	Alive	Moderate to Low	Moderate to Low noise level	Moderate to Low dose	Moderate to Low acute nursing care	0
1055	Light Room	75	>65	Female	No	No	No	No	0	No	No	0	0	0	Moderate	Low noise level	15	1	0	361	0	No	High dose	Low acute nursing care	18	0	Yes	12	12	9	1	Alive	Moderate to Low	Moderate to Low noise level	High dose	Moderate to Low acute nursing care	0
1056	Dark Room	57	<65	Male	Yes	No	Yes	Yes	Chronic liver disease	Yes	Yes	Yes	0	Yes	Moderate	High noise level	16	0	Yes	222	1	Yes	Moderate dose	Moderate acute nursing care	14	1	Yes	13	13	10	1	Death	Moderate to Low	High noise level	Moderate to Low dose	Moderate to Low acute nursing care	1
1057	Dark Room	68	>65	Male	Yes	No	Yes	No	0	No	No	Yes	0	Yes	Moderate	High noise level	17	0	0	376	0	No	High dose	High acute nursing care	16	0	Yes	13	13	13	1	Death	Moderate to Low	High noise level	High dose	High acute nursing care	1
1058	Dark Room	59	<65	Male	No	No	Yes	No	0	No	No	0	0	0	Moderate	High noise level	18	0	Yes	361	0	No	Moderate dose	Moderate acute nursing care	21	0	Yes	13	13	9	1	Death	Moderate to Low	High noise level	Moderate to Low dose	Moderate to Low acute nursing care	1
1059	Dark Room	87	>65	Male	No	No	Yes	No	0	No	No	0	0	0	Low	High noise level	15	1	Yes	263	0	Yes	High dose	Low acute nursing care	21	0	Yes	13	13	16	0	Death	Moderate to Low	High noise level	High dose	Moderate to Low acute nursing care	1
1060	Dark Room	63	<65	Female	Yes	No	Yes	No	0	No	Yes	Yes	Yes	Yes	High	Moderate noise level	16	0	0	264	0	Yes	High dose	Moderate acute nursing care	22	0	Yes	13	13	21	0	Death	High	Moderate to Low noise level	High dose	Moderate to Low acute nursing care	1
1061	Dark Room	57	<65	Female	No	No	Yes	No	0	No	No	0	0	0	High	Low noise level	16	0	0	473	0	Yes	Moderate dose	Low acute nursing care	18	0	Yes	13	13	22	0	Death	High	Moderate to Low noise level	Moderate to Low dose	Moderate to Low acute nursing care	1
1062	Dark Room	62	<65	Female	Yes	Yes	No	Yes	CHF/cardiomyopathy disease	Yes	No	Yes	Yes	Yes	Moderate	Moderate noise level	16	0	0	166	1	Yes	Moderate dose	High acute nursing care	17	0	Yes	13	13	69	0	Death	Moderate to Low	Moderate to Low noise level	Moderate to Low dose	High acute nursing care	1
1063	Dark Room	62	<65	Female	Yes	No	No	No	0	No	Yes	Yes	Yes	Yes	Moderate	Moderate noise level	22	0	0	236	1	No	Moderate dose	Moderate acute nursing care	19	0	Yes	13	13	21	0	Death	Moderate to Low	Moderate to Low noise level	Moderate to Low dose	Moderate to Low acute nursing care	1
1064	Dark Room	71	>65	Female	No	No	Yes	No	0	No	Yes	0	0	Yes	Moderate	Low noise level	17	0	Yes	207	1	No	Moderate dose	Moderate acute nursing care	21	0	Yes	13	13	9	1	Death	Moderate to Low	Moderate to Low noise level	Moderate to Low dose	Moderate to Low acute nursing care	1
1065	Dark Room	57	<65	Male	No	No	Yes	Yes	Chronic liver disease	No	No	0	0	Yes	Moderate	Low noise level	15	1	Yes	151	1	No	High dose	Moderate acute nursing care	21	0	Yes	13	13	17	0	Death	Moderate to Low	Moderate to Low noise level	High dose	Moderate to Low acute nursing care	1
1066	Dark Room	60	<65	Male	Yes	No	No	No	0	No	Yes	Yes	Yes	Yes	High	High noise level	15	1	Yes	110	1	Yes	Moderate dose	Moderate acute nursing care	9	1	Yes	13	13	8	1	Alive	High	High noise level	Moderate to Low dose	Moderate to Low acute nursing care	0
1067	Dark Room	57	<65	Female	No	No	Yes	No	0	No	No	0	0	0	High	High noise level	16	0	Yes	473	0	Yes	Moderate dose	Low acute nursing care	18	0	Yes	13	13	19	0	Alive	High	High noise level	Moderate to Low dose	Moderate to Low acute nursing care	0
1068	Dark Room	66	>65	Female	No	No	No	No	0	No	No	0	0	0	High	High noise level	21	0	Yes	347	0	Yes	High dose	High acute nursing care	16	0	Yes	13	13	10	1	Alive	High	High noise level	High dose	High acute nursing care	0
1069	Dark Room	68	>65	Male	Yes	No	Yes	No	0	No	No	Yes	0	Yes	Moderate	High noise level	15	1	0	376	0	No	Low dose	Moderate acute nursing care	16	0	Yes	13	13	12	1	Alive	Moderate to Low	High noise level	Moderate to Low dose	Moderate to Low acute nursing care	0
1070	Dark Room	60	<65	Female	No	No	Yes	No	0	No	Yes	0	0	0	Moderate	High noise level	21	0	0	305	0	No	High dose	High acute nursing care	22	0	Yes	13	13	12	1	Alive	Moderate to Low	High noise level	High dose	High acute nursing care	0
1071	Dark Room	71	>65	Female	No	No	Yes	No	0	No	Yes	0	0	0	Moderate	High noise level	16	0	Yes	319	0	No	Moderate dose	Moderate acute nursing care	21	0	Yes	13	13	9	1	Alive	Moderate to Low	High noise level	Moderate to Low dose	Moderate to Low acute nursing care	0
1072	Dark Room	71	>65	Female	No	No	Yes	No	0	No	Yes	0	0	0	Moderate	High noise level	15	1	0	319	0	Yes	Low dose	Moderate acute nursing care	21	0	Yes	13	13	20	0	Alive	Moderate to Low	High noise level	Moderate to Low dose	Moderate to Low acute nursing care	0
1073	Dark Room	57	<65	Female	No	No	Yes	Yes	Chronic kidney disease	No	No	0	0	Yes	Moderate	High noise level	15	1	0	277	0	No	High dose	Low acute nursing care	17	0	Yes	13	13	15	1	Alive	Moderate to Low	High noise level	High dose	Moderate to Low acute nursing care	0
1074	Dark Room	66	>65	Female	Yes	No	No	No	0	No	No	Yes	0	Yes	High	Moderate noise level	22	0	0	348	0	Yes	Low dose	High acute nursing care	16	0	Yes	13	13	8	1	Alive	High	Moderate to Low noise level	Moderate to Low dose	High acute nursing care	0
1075	Dark Room	63	<65	Female	No	No	Yes	No	0	No	No	0	0	0	High	Moderate noise level	17	0	0	263	0	Yes	High dose	Moderate acute nursing care	22	0	Yes	13	13	8	1	Alive	High	Moderate to Low noise level	High dose	Moderate to Low acute nursing care	0
1076	Dark Room	78	>65	Male	No	No	No	No	0	No	Yes	0	0	0	High	Moderate noise level	15	1	Yes	123	1	Yes	Moderate dose	Moderate acute nursing care	9	1	Yes	13	13	26	0	Alive	High	Moderate to Low noise level	Moderate to Low dose	Moderate to Low acute nursing care	0
1077	Dark Room	65	<65	Female	No	No	No	No	0	No	Yes	0	0	0	High	Low noise level	16	0	0	95	1	No	Moderate dose	Moderate acute nursing care	16	0	Yes	13	13	23	0	Alive	High	Moderate to Low noise level	Moderate to Low dose	Moderate to Low acute nursing care	0
1078	Dark Room	66	>65	Female	No	No	No	No	0	No	No	0	0	0	High	Moderate noise level	22	0	0	347	0	No	Moderate dose	Moderate acute nursing care	16	0	Yes	13	13	9	1	Alive	High	Moderate to Low noise level	Moderate to Low dose	Moderate to Low acute nursing care	0
1079	Dark Room	71	>65	Female	Yes	No	Yes	No	0	No	Yes	Yes	0	Yes	Moderate	Moderate noise level	18	0	0	208	1	No	High dose	Moderate acute nursing care	21	0	Yes	13	13	20	0	Alive	Moderate to Low	Moderate to Low noise level	High dose	Moderate to Low acute nursing care	0
1080	Dark Room	57	<65	Male	Yes	No	Yes	Yes	Chronic liver disease	No	No	Yes	0	Yes	Moderate	Low noise level	16	0	0	236	1	No	High dose	High acute nursing care	45	0	Yes	13	13	13	1	Alive	Moderate to Low	Moderate to Low noise level	High dose	High acute nursing care	0
1081	Dark Room	61	<65	Male	Yes	No	Yes	No	0	No	Yes	Yes	Yes	Yes	Moderate	Moderate noise level	13	1	0	152	1	Yes	Low dose	High acute nursing care	23	0	Yes	13	13	35	0	Alive	Moderate to Low	Moderate to Low noise level	Moderate to Low dose	High acute nursing care	0
1082	Dark Room	56	<65	Male	Yes	No	No	Yes	Chronic pulmonary disease	Yes	Yes	Yes	0	Yes	Moderate	Moderate noise level	12	1	Yes	124	1	No	Moderate dose	Moderate acute nursing care	16	0	Yes	13	13	20	0	Alive	Moderate to Low	Moderate to Low noise level	Moderate to Low dose	Moderate to Low acute nursing care	0
1083	Dark Room	59	<65	Male	Yes	No	No	No	0	No	No	Yes	Yes	Yes	Moderate	Moderate noise level	15	1	0	432	0	Yes	Moderate dose	High acute nursing care	21	0	Yes	13	13	12	1	Alive	Moderate to Low	Moderate to Low noise level	Moderate to Low dose	High acute nursing care	0
1084	Dark Room	61	<65	Male	No	No	Yes	No	0	No	Yes	0	0	0	Moderate	Moderate noise level	20	0	Yes	277	0	Yes	Moderate dose	Moderate acute nursing care	73	0	Yes	13	13	10	1	Alive	Moderate to Low	Moderate to Low noise level	Moderate to Low dose	Moderate to Low acute nursing care	0
1085	Dark Room	56	<65	Male	No	No	Yes	No	0	No	No	0	0	0	Moderate	Moderate noise level	15	1	0	347	0	Yes	Moderate dose	Moderate acute nursing care	22	0	Yes	13	13	12	1	Alive	Moderate to Low	Moderate to Low noise level	Moderate to Low dose	Moderate to Low acute nursing care	0
1086	Dark Room	59	<65	Male	No	No	No	No	0	No	No	0	0	0	Moderate	Moderate noise level	16	0	Yes	431	0	No	Moderate dose	Low acute nursing care	21	0	Yes	13	13	17	0	Alive	Moderate to Low	Moderate to Low noise level	Moderate to Low dose	Moderate to Low acute nursing care	0
1087	Dark Room	57	<65	Female	No	No	No	Yes	Chronic kidney disease	No	No	0	0	0	Moderate	Moderate noise level	14	1	0	277	0	No	Moderate dose	High acute nursing care	17	0	Yes	13	13	24	0	Alive	Moderate to Low	Moderate to Low noise level	Moderate to Low dose	High acute nursing care	0
1088	Dark Room	57	<65	Female	No	No	No	Yes	Chronic kidney disease	Yes	No	0	0	0	Moderate	Moderate noise level	13	1	Yes	277	0	No	Low dose	Low acute nursing care	17	0	Yes	13	13	9	1	Alive	Moderate to Low	Moderate to Low noise level	Moderate to Low dose	Moderate to Low acute nursing care	0
1089	Dark Room	62	<65	Female	No	No	No	No	0	No	No	0	0	Yes	Moderate	Moderate noise level	21	0	Yes	361	0	Yes	High dose	Moderate acute nursing care	16	0	Yes	13	13	13	1	Alive	Moderate to Low	Moderate to Low noise level	High dose	Moderate to Low acute nursing care	0
1090	Light Room	59	<65	Male	Yes	No	Yes	No	0	No	No	Yes	Yes	Yes	Moderate	High noise level	15	1	Yes	124	1	No	Moderate dose	Moderate acute nursing care	16	0	Yes	13	13	13	1	Death	Moderate to Low	High noise level	Moderate to Low dose	Moderate to Low acute nursing care	1
1091	Light Room	59	<65	Male	No	No	Yes	No	0	No	No	0	0	0	Moderate	High noise level	14	1	Yes	123	1	Yes	High dose	Low acute nursing care	16	0	Yes	13	13	4	1	Death	Moderate to Low	High noise level	High dose	Moderate to Low acute nursing care	1
1092	Light Room	62	<65	Female	No	No	Yes	No	0	No	Yes	0	0	0	Moderate	Low noise level	14	1	0	109	1	No	High dose	Low acute nursing care	15	1	Yes	13	13	7	1	Death	Moderate to Low	Moderate to Low noise level	High dose	Moderate to Low acute nursing care	1
1093	Light Room	55	<65	Male	No	No	No	No	0	No	No	0	0	0	Moderate	Low noise level	17	0	0	235	1	Yes	Moderate dose	Moderate acute nursing care	17	0	Yes	13	13	14	1	Death	Moderate to Low	Moderate to Low noise level	Moderate to Low dose	Moderate to Low acute nursing care	1
1094	Light Room	67	>65	Female	No	No	No	Yes	Chronic kidney disease	Yes	Yes	0	0	Yes	Moderate	Low noise level	12	1	0	137	1	Yes	Low dose	Moderate acute nursing care	16	0	Yes	13	13	9	1	Death	Moderate to Low	Moderate to Low noise level	Moderate to Low dose	Moderate to Low acute nursing care	1
1095	Light Room	54	<65	Female	No	No	No	No	0	No	No	0	0	Yes	Moderate	Moderate noise level	22	0	0	123	1	No	Moderate dose	Low acute nursing care	17	0	Yes	13	13	43	0	Death	Moderate to Low	Moderate to Low noise level	Moderate to Low dose	Moderate to Low acute nursing care	1
1096	Light Room	54	<65	Male	No	No	Yes	No	0	No	Yes	0	0	0	High	High noise level	16	0	0	235	1	No	Low dose	Moderate acute nursing care	17	0	Yes	13	13	28	0	Alive	High	High noise level	Moderate to Low dose	Moderate to Low acute nursing care	0
1097	Light Room	67	>65	Female	Yes	No	Yes	Yes	Chronic kidney disease	No	Yes	Yes	Yes	Yes	Moderate	High noise level	13	1	0	138	1	Yes	Moderate dose	Low acute nursing care	16	0	Yes	13	13	12	1	Alive	Moderate to Low	High noise level	Moderate to Low dose	Moderate to Low acute nursing care	0
1098	Light Room	59	<65	Male	No	No	Yes	No	0	No	No	0	0	0	Moderate	High noise level	14	1	Yes	123	1	Yes	Moderate dose	High acute nursing care	16	0	Yes	13	13	18	0	Alive	Moderate to Low	High noise level	Moderate to Low dose	High acute nursing care	0
1099	Light Room	86	>65	Female	No	No	Yes	No	0	No	No	0	0	0	Moderate	High noise level	13	1	Yes	137	1	Yes	Moderate dose	Moderate acute nursing care	15	1	Yes	13	13	6	1	Alive	Moderate to Low	High noise level	Moderate to Low dose	Moderate to Low acute nursing care	0
1100	Light Room	59	<65	Male	No	No	Yes	No	0	No	No	0	0	Yes	Moderate	High noise level	14	1	Yes	123	1	Yes	High dose	Low acute nursing care	16	0	Yes	13	13	19	0	Alive	Moderate to Low	High noise level	High dose	Moderate to Low acute nursing care	0
1101	Light Room	55	<65	Female	No	No	Yes	No	0	No	Yes	0	0	0	Low	High noise level	15	1	0	361	0	Yes	Moderate dose	Low acute nursing care	17	0	Yes	13	13	9	1	Alive	Moderate to Low	High noise level	Moderate to Low dose	Moderate to Low acute nursing care	0
1102	Light Room	52	<65	Male	Yes	Yes	No	No	0	No	Yes	Yes	Yes	Yes	High	Moderate noise level	16	0	Yes	390	0	No	Low dose	Moderate acute nursing care	22	0	Yes	13	13	3	1	Alive	High	Moderate to Low noise level	Moderate to Low dose	Moderate to Low acute nursing care	0
1103	Light Room	54	<65	Male	Yes	No	Yes	No	0	No	Yes	Yes	Yes	Yes	High	Moderate noise level	21	0	Yes	236	1	Yes	Low dose	High acute nursing care	17	0	Yes	13	13	15	1	Alive	High	Moderate to Low noise level	Moderate to Low dose	High acute nursing care	0
1104	Light Room	52	<65	Male	No	Yes	No	No	0	No	Yes	0	0	0	High	Moderate noise level	15	1	0	389	0	No	Low dose	Moderate acute nursing care	22	0	Yes	13	13	5	1	Alive	High	Moderate to Low noise level	Moderate to Low dose	Moderate to Low acute nursing care	0
1105	Light Room	71	>65	Female	Yes	No	Yes	No	0	No	No	Yes	Yes	Yes	Moderate	Low noise level	14	1	Yes	138	1	Yes	Moderate dose	Low acute nursing care	15	1	Yes	13	13	10	1	Alive	Moderate to Low	Moderate to Low noise level	Moderate to Low dose	Moderate to Low acute nursing care	0
1106	Light Room	86	>65	Female	No	No	Yes	No	0	No	No	0	0	0	Moderate	Moderate noise level	13	1	Yes	137	1	Yes	Moderate dose	Moderate acute nursing care	15	1	Yes	13	13	4	1	Alive	Moderate to Low	Moderate to Low noise level	Moderate to Low dose	Moderate to Low acute nursing care	0
1107	Light Room	55	<65	Female	No	No	Yes	No	0	No	No	0	0	0	Low	Low noise level	15	1	0	361	0	Yes	Moderate dose	Low acute nursing care	17	0	Yes	13	13	16	0	Alive	Moderate to Low	Moderate to Low noise level	Moderate to Low dose	Moderate to Low acute nursing care	0
1108	Light Room	54	<65	Female	No	No	No	No	0	No	No	0	0	0	Moderate	Moderate noise level	20	0	0	123	1	No	Moderate dose	Moderate acute nursing care	17	0	Yes	13	13	16	0	Alive	Moderate to Low	Moderate to Low noise level	Moderate to Low dose	Moderate to Low acute nursing care	0
1109	Light Room	67	>65	Female	No	No	No	Yes	Chronic kidney disease	No	Yes	0	0	Yes	Moderate	Moderate noise level	13	1	Yes	137	1	No	High dose	Low acute nursing care	16	0	Yes	13	13	10	1	Alive	Moderate to Low	Moderate to Low noise level	High dose	Moderate to Low acute nursing care	0
1110	Light Room	62	<65	Female	No	No	No	No	0	No	No	0	0	Yes	Moderate	Moderate noise level	14	1	Yes	109	1	No	High dose	Low acute nursing care	15	1	Yes	13	13	11	1	Alive	Moderate to Low	Moderate to Low noise level	High dose	Moderate to Low acute nursing care	0
1111	Dark Room	81	>65	Female	No	No	Yes	No	0	No	No	0	0	0	High	High noise level	13	1	0	375	0	No	Moderate dose	Moderate acute nursing care	23	0	Yes	14	14	9	1	Death	High	High noise level	Moderate to Low dose	Moderate to Low acute nursing care	1
1112	Dark Room	68	>65	Female	Yes	No	Yes	No	0	No	No	Yes	Yes	Yes	Moderate	High noise level	13	1	0	320	0	No	Low dose	Moderate acute nursing care	17	0	Yes	14	14	13	1	Death	Moderate to Low	High noise level	Moderate to Low dose	Moderate to Low acute nursing care	1
1113	Dark Room	51	<65	Female	Yes	No	Yes	Yes	arthritis	No	Yes	Yes	Yes	Yes	Low	High noise level	15	1	Yes	96	1	Yes	Low dose	Low acute nursing care	16	0	Yes	14	14	2	1	Death	Moderate to Low	High noise level	Moderate to Low dose	Moderate to Low acute nursing care	1
1114	Dark Room	57	<65	Female	No	No	Yes	No	0	No	Yes	0	0	0	Moderate	High noise level	14	1	Yes	431	0	No	Moderate dose	Low acute nursing care	9	1	Yes	14	14	28	0	Death	Moderate to Low	High noise level	Moderate to Low dose	Moderate to Low acute nursing care	1
1115	Dark Room	63	<65	Female	No	No	Yes	No	0	No	No	0	0	0	Moderate	High noise level	15	1	0	389	0	No	Low dose	Moderate acute nursing care	23	0	Yes	14	14	22	0	Death	Moderate to Low	High noise level	Moderate to Low dose	Moderate to Low acute nursing care	1
1116	Dark Room	68	>65	Male	No	No	Yes	No	0	No	Yes	0	0	Yes	Moderate	High noise level	15	1	0	81	1	No	Low dose	Moderate acute nursing care	18	0	Yes	14	14	15	1	Death	Moderate to Low	High noise level	Moderate to Low dose	Moderate to Low acute nursing care	1
1117	Dark Room	57	<65	Female	No	No	Yes	No	0	No	No	0	0	Yes	Moderate	High noise level	15	1	Yes	431	0	No	Moderate dose	Low acute nursing care	9	1	Yes	14	14	20	0	Death	Moderate to Low	High noise level	Moderate to Low dose	Moderate to Low acute nursing care	1
1118	Dark Room	71	>65	Male	No	No	Yes	No	0	No	Yes	0	0	0	Low	High noise level	17	0	0	403	0	Yes	Moderate dose	Low acute nursing care	22	0	Yes	14	14	16	0	Death	Moderate to Low	High noise level	Moderate to Low dose	Moderate to Low acute nursing care	1
1119	Dark Room	58	<65	Male	No	No	No	No	0	No	No	0	0	0	Moderate	High noise level	15	1	Yes	277	0	Yes	High dose	Moderate acute nursing care	19	0	Yes	14	14	12	1	Death	Moderate to Low	High noise level	High dose	Moderate to Low acute nursing care	1
1120	Dark Room	80	>65	Female	No	No	Yes	No	0	No	No	0	0	0	High	Low noise level	13	1	0	263	0	No	High dose	Moderate acute nursing care	23	0	Yes	14	14	5	1	Death	High	Moderate to Low noise level	High dose	Moderate to Low acute nursing care	1
1121	Dark Room	58	<65	Male	Yes	No	No	No	0	No	No	Yes	0	Yes	Moderate	Moderate noise level	16	0	0	278	0	Yes	Moderate dose	Moderate acute nursing care	19	0	Yes	14	14	5	1	Death	Moderate to Low	Moderate to Low noise level	Moderate to Low dose	Moderate to Low acute nursing care	1
1122	Dark Room	58	<65	Female	Yes	No	No	No	0	No	No	Yes	Yes	Yes	Moderate	Low noise level	16	0	0	250	1	No	Moderate dose	Moderate acute nursing care	19	0	Yes	14	14	30	0	Death	Moderate to Low	Moderate to Low noise level	Moderate to Low dose	Moderate to Low acute nursing care	1
1123	Dark Room	81	>65	Female	No	No	Yes	No	0	No	No	0	0	0	Moderate	Moderate noise level	13	1	0	375	0	No	High dose	Moderate acute nursing care	23	0	Yes	14	14	5	1	Death	Moderate to Low	Moderate to Low noise level	High dose	Moderate to Low acute nursing care	1
1124	Dark Room	69	>65	Male	No	No	Yes	No	0	No	No	0	0	0	Moderate	Low noise level	15	1	0	221	1	No	Low dose	Low acute nursing care	18	0	Yes	14	14	18	0	Death	Moderate to Low	Moderate to Low noise level	Moderate to Low dose	Moderate to Low acute nursing care	1
1125	Dark Room	57	<65	Female	No	No	No	No	0	No	Yes	0	0	0	Moderate	Moderate noise level	17	0	Yes	375	0	No	High dose	High acute nursing care	23	0	Yes	14	14	17	0	Death	Moderate to Low	Moderate to Low noise level	High dose	High acute nursing care	1
1126	Dark Room	68	>65	Male	No	No	No	No	0	No	Yes	0	0	0	Moderate	Moderate noise level	14	1	0	95	1	No	Moderate dose	Moderate acute nursing care	18	0	Yes	14	14	13	1	Death	Moderate to Low	Moderate to Low noise level	Moderate to Low dose	Moderate to Low acute nursing care	1
1127	Dark Room	63	<65	Female	No	No	No	No	0	No	Yes	0	0	0	Moderate	Moderate noise level	15	1	Yes	277	0	No	Moderate dose	Moderate acute nursing care	23	0	Yes	14	14	16	0	Death	Moderate to Low	Moderate to Low noise level	Moderate to Low dose	Moderate to Low acute nursing care	1
1128	Dark Room	63	<65	Female	No	No	No	No	0	No	Yes	0	0	Yes	Moderate	Moderate noise level	16	0	0	277	0	No	Moderate dose	Moderate acute nursing care	23	0	Yes	14	14	23	0	Death	Moderate to Low	Moderate to Low noise level	Moderate to Low dose	Moderate to Low acute nursing care	1
1129	Dark Room	56	<65	Male	No	No	Yes	No	0	No	Yes	0	0	0	High	High noise level	14	1	0	375	0	No	Low dose	Moderate acute nursing care	23	0	Yes	14	14	19	0	Alive	High	High noise level	Moderate to Low dose	Moderate to Low acute nursing care	0
1130	Dark Room	56	<65	Male	No	No	Yes	No	0	No	Yes	0	0	0	High	High noise level	15	1	0	375	0	No	High dose	Low acute nursing care	23	0	Yes	14	14	33	0	Alive	High	High noise level	High dose	Moderate to Low acute nursing care	0
1131	Dark Room	61	<65	Male	Yes	No	Yes	No	0	No	Yes	Yes	0	Yes	Moderate	High noise level	16	0	Yes	250	1	No	High dose	Low acute nursing care	16	0	Yes	14	14	92	0	Alive	Moderate to Low	High noise level	High dose	Moderate to Low acute nursing care	0
1132	Dark Room	85	>65	Female	Yes	No	Yes	No	0	No	No	Yes	0	Yes	Moderate	High noise level	21	0	Yes	124	1	No	Low dose	Moderate acute nursing care	9	1	Yes	14	14	12	1	Alive	Moderate to Low	High noise level	Moderate to Low dose	Moderate to Low acute nursing care	0
1133	Dark Room	69	>65	Male	Yes	No	Yes	No	0	No	No	Yes	0	Yes	Moderate	High noise level	16	0	Yes	222	1	Yes	Low dose	Low acute nursing care	18	0	Yes	14	14	32	0	Alive	Moderate to Low	High noise level	Moderate to Low dose	Moderate to Low acute nursing care	0
1134	Dark Room	84	>65	Male	Yes	No	No	No	0	No	Yes	Yes	Yes	Yes	Moderate	High noise level	14	1	0	376	0	No	Low dose	High acute nursing care	23	0	Yes	14	14	5	1	Alive	Moderate to Low	High noise level	Moderate to Low dose	High acute nursing care	0
1135	Dark Room	84	>65	Male	No	No	Yes	No	0	No	Yes	0	0	0	Moderate	High noise level	14	1	0	263	0	No	Moderate dose	High acute nursing care	23	0	Yes	14	14	15	1	Alive	Moderate to Low	High noise level	Moderate to Low dose	High acute nursing care	0
1136	Dark Room	84	>65	Male	No	No	Yes	No	0	No	Yes	0	0	0	Moderate	High noise level	14	1	0	375	0	Yes	Low dose	Moderate acute nursing care	23	0	Yes	14	14	12	1	Alive	Moderate to Low	High noise level	Moderate to Low dose	Moderate to Low acute nursing care	0
1137	Dark Room	84	>65	Male	No	No	Yes	No	0	No	Yes	0	0	0	Moderate	High noise level	15	1	0	375	0	No	Low dose	Moderate acute nursing care	23	0	Yes	14	14	17	0	Alive	Moderate to Low	High noise level	Moderate to Low dose	Moderate to Low acute nursing care	0
1138	Dark Room	78	>65	Male	No	No	Yes	No	0	No	Yes	0	0	Yes	Moderate	High noise level	16	0	Yes	123	1	No	High dose	Low acute nursing care	9	1	Yes	14	14	22	0	Alive	Moderate to Low	High noise level	High dose	Moderate to Low acute nursing care	0
1139	Dark Room	57	<65	Male	No	No	Yes	Yes	Chronic liver disease	No	Yes	0	0	Yes	Moderate	High noise level	15	1	Yes	221	1	Yes	High dose	High acute nursing care	14	1	Yes	14	14	13	1	Alive	Moderate to Low	High noise level	High dose	High acute nursing care	0
1140	Dark Room	68	>65	Male	No	No	Yes	No	0	No	No	0	0	Yes	Moderate	High noise level	14	1	0	95	1	Yes	Moderate dose	Low acute nursing care	18	0	Yes	14	14	57	0	Alive	Moderate to Low	High noise level	Moderate to Low dose	Moderate to Low acute nursing care	0
1141	Dark Room	58	<65	Female	No	No	No	No	0	No	Yes	0	0	0	Moderate	High noise level	16	0	0	249	1	Yes	Moderate dose	Moderate acute nursing care	19	0	Yes	14	14	13	1	Alive	Moderate to Low	High noise level	Moderate to Low dose	Moderate to Low acute nursing care	0
1142	Dark Room	54	<65	Male	Yes	No	Yes	Yes	Gastrointestinal cancer	Yes	No	Yes	Yes	Yes	Moderate	Low noise level	14	1	0	236	1	Yes	Moderate dose	High acute nursing care	26	0	Yes	14	14	11	1	Alive	Moderate to Low	Moderate to Low noise level	Moderate to Low dose	High acute nursing care	0
1143	Dark Room	54	<65	Male	Yes	No	No	Yes	Gastrointestinal cancer	No	Yes	Yes	0	Yes	Moderate	Moderate noise level	16	0	Yes	236	1	No	Low dose	High acute nursing care	17	0	Yes	14	14	7	1	Alive	Moderate to Low	Moderate to Low noise level	Moderate to Low dose	High acute nursing care	0
1144	Dark Room	63	<65	Female	Yes	No	No	No	0	No	Yes	Yes	0	Yes	Moderate	Low noise level	17	0	0	278	0	No	Moderate dose	High acute nursing care	23	0	Yes	14	14	8	1	Alive	Moderate to Low	Moderate to Low noise level	Moderate to Low dose	High acute nursing care	0
1145	Dark Room	54	<65	Male	Yes	No	No	Yes	Gastrointestinal cancer	No	Yes	Yes	Yes	Yes	Moderate	Moderate noise level	16	0	Yes	236	1	Yes	Moderate dose	Moderate acute nursing care	15	1	Yes	14	14	11	1	Alive	Moderate to Low	Moderate to Low noise level	Moderate to Low dose	Moderate to Low acute nursing care	0
1146	Dark Room	58	<65	Female	Yes	No	No	No	0	No	No	Yes	Yes	Yes	Moderate	Moderate noise level	16	0	0	250	1	No	Moderate dose	Moderate acute nursing care	19	0	Yes	14	14	26	0	Alive	Moderate to Low	Moderate to Low noise level	Moderate to Low dose	Moderate to Low acute nursing care	0
1147	Dark Room	54	<65	Male	No	No	Yes	No	0	No	Yes	0	0	0	Moderate	Moderate noise level	16	0	Yes	361	0	Yes	High dose	High acute nursing care	9	1	Yes	14	14	8	1	Alive	Moderate to Low	Moderate to Low noise level	High dose	High acute nursing care	0
1148	Dark Room	63	<65	Female	No	No	Yes	No	0	No	Yes	0	0	0	Moderate	Moderate noise level	22	0	Yes	389	0	Yes	Moderate dose	Moderate acute nursing care	23	0	Yes	14	14	5	1	Alive	Moderate to Low	Moderate to Low noise level	Moderate to Low dose	Moderate to Low acute nursing care	0
1149	Dark Room	58	<65	Male	No	No	No	No	0	No	Yes	0	0	0	Moderate	Moderate noise level	16	0	Yes	319	0	No	Moderate dose	High acute nursing care	19	0	Yes	14	14	11	1	Alive	Moderate to Low	Moderate to Low noise level	Moderate to Low dose	High acute nursing care	0
1150	Dark Room	60	<65	Female	No	No	No	No	0	No	Yes	0	0	0	Moderate	Moderate noise level	12	1	0	249	1	No	High dose	Moderate acute nursing care	22	0	Yes	14	14	14	1	Alive	Moderate to Low	Moderate to Low noise level	High dose	Moderate to Low acute nursing care	0
1151	Dark Room	57	<65	Female	No	No	No	No	0	No	Yes	0	0	0	Moderate	Low noise level	17	0	Yes	375	0	Yes	Moderate dose	High acute nursing care	23	0	Yes	14	14	9	1	Alive	Moderate to Low	Moderate to Low noise level	Moderate to Low dose	High acute nursing care	0
1152	Dark Room	71	>65	Male	No	No	No	No	0	No	No	0	0	0	Moderate	Moderate noise level	15	1	0	291	0	No	Low dose	Moderate acute nursing care	22	0	Yes	14	14	13	1	Alive	Moderate to Low	Moderate to Low noise level	Moderate to Low dose	Moderate to Low acute nursing care	0
1153	Dark Room	58	<65	Male	No	No	No	No	0	No	Yes	0	0	Yes	Moderate	Low noise level	17	0	0	319	0	No	Moderate dose	High acute nursing care	19	0	Yes	14	14	17	0	Alive	Moderate to Low	Moderate to Low noise level	Moderate to Low dose	High acute nursing care	0
1154	Light Room	59	<65	Female	No	No	Yes	Yes	CHF/cardiomyopathy disease	No	Yes	0	0	0	Moderate	High noise level	11	1	0	221	1	No	Moderate dose	Moderate acute nursing care	16	0	Yes	14	14	32	0	Death	Moderate to Low	High noise level	Moderate to Low dose	Moderate to Low acute nursing care	1
1155	Light Room	62	<65	Female	No	No	Yes	Yes	CHF/cardiomyopathy disease	No	Yes	0	0	0	Moderate	High noise level	16	0	Yes	221	1	Yes	Low dose	Moderate acute nursing care	16	0	Yes	14	14	20	0	Death	Moderate to Low	High noise level	Moderate to Low dose	Moderate to Low acute nursing care	1
1156	Light Room	69	>65	Male	No	No	Yes	Yes	Diabetes	No	No	0	0	0	Moderate	High noise level	13	1	Yes	81	1	No	Moderate dose	Low acute nursing care	17	0	Yes	14	14	24	0	Death	Moderate to Low	High noise level	Moderate to Low dose	Moderate to Low acute nursing care	1
1157	Light Room	51	<65	Female	Yes	Yes	No	No	0	No	Yes	Yes	Yes	Yes	Moderate	Moderate noise level	13	1	0	208	1	No	High dose	Moderate acute nursing care	23	0	Yes	14	14	10	1	Death	Moderate to Low	Moderate to Low noise level	High dose	Moderate to Low acute nursing care	1
1158	Light Room	59	<65	Female	No	Yes	No	No	0	No	Yes	0	0	0	Moderate	Low noise level	18	0	Yes	375	0	No	Moderate dose	Moderate acute nursing care	23	0	Yes	14	14	43	0	Death	Moderate to Low	Moderate to Low noise level	Moderate to Low dose	Moderate to Low acute nursing care	1
1159	Light Room	55	<65	Female	No	No	No	Yes	CHF/cardiomyopathy disease	No	Yes	0	0	0	Moderate	Moderate noise level	17	0	Yes	221	1	No	Moderate dose	Low acute nursing care	16	0	Yes	14	14	26	0	Death	Moderate to Low	Moderate to Low noise level	Moderate to Low dose	Moderate to Low acute nursing care	1
1160	Light Room	69	>65	Male	No	No	No	Yes	Diabetes	No	No	0	0	0	Moderate	Moderate noise level	14	1	0	81	1	Yes	High dose	High acute nursing care	17	0	Yes	14	14	23	0	Death	Moderate to Low	Moderate to Low noise level	High dose	High acute nursing care	1
1161	Light Room	54	<65	Female	No	No	Yes	Yes	CHF/cardiomyopathy disease	No	Yes	0	0	0	Moderate	High noise level	16	0	Yes	333	0	No	High dose	Low acute nursing care	16	0	Yes	14	14	14	1	Alive	Moderate to Low	High noise level	High dose	Moderate to Low acute nursing care	0
1162	Light Room	53	<65	Male	No	Yes	Yes	No	0	No	Yes	0	0	0	Moderate	Low noise level	15	1	Yes	263	0	No	Moderate dose	Moderate acute nursing care	23	0	Yes	14	14	7	1	Alive	Moderate to Low	Moderate to Low noise level	Moderate to Low dose	Moderate to Low acute nursing care	0
1163	Light Room	53	<65	Male	No	Yes	Yes	No	0	No	Yes	0	0	Yes	Moderate	Moderate noise level	15	1	Yes	263	0	No	High dose	Moderate acute nursing care	23	0	Yes	14	14	9	1	Alive	Moderate to Low	Moderate to Low noise level	High dose	Moderate to Low acute nursing care	0
1164	Light Room	59	<65	Female	No	Yes	No	No	0	No	Yes	0	0	0	Moderate	Moderate noise level	19	0	Yes	375	0	No	Moderate dose	Moderate acute nursing care	23	0	Yes	14	14	10	1	Alive	Moderate to Low	Moderate to Low noise level	Moderate to Low dose	Moderate to Low acute nursing care	0
1165	Light Room	60	<65	Female	No	No	No	Yes	CHF/cardiomyopathy disease	No	Yes	0	0	0	Moderate	Low noise level	14	1	0	221	1	Yes	High dose	Moderate acute nursing care	16	0	Yes	14	14	21	0	Alive	Moderate to Low	Moderate to Low noise level	High dose	Moderate to Low acute nursing care	0
1166	Light Room	55	<65	Female	No	No	No	No	0	No	No	0	0	0	Moderate	Low noise level	15	1	0	123	1	No	Moderate dose	High acute nursing care	18	0	Yes	14	14	9	1	Alive	Moderate to Low	Moderate to Low noise level	Moderate to Low dose	High acute nursing care	0
1167	Dark Room	72	>65	Female	Yes	No	Yes	No	0	No	Yes	Yes	Yes	Yes	Moderate	High noise level	17	0	Yes	264	0	No	Low dose	Low acute nursing care	18	0	Yes	15	15	94	0	Death	Moderate to Low	High noise level	Moderate to Low dose	Moderate to Low acute nursing care	1
1168	Dark Room	72	>65	Female	No	No	Yes	No	0	No	Yes	0	0	0	Moderate	High noise level	15	1	Yes	123	1	No	Moderate dose	Low acute nursing care	18	0	Yes	15	15	18	0	Death	Moderate to Low	High noise level	Moderate to Low dose	Moderate to Low acute nursing care	1
1169	Dark Room	73	>65	Male	No	No	Yes	No	0	No	Yes	0	0	0	Low	High noise level	16	0	Yes	389	0	Yes	Low dose	High acute nursing care	24	0	Yes	15	15	17	0	Death	Moderate to Low	High noise level	Moderate to Low dose	High acute nursing care	1
1170	Dark Room	78	>65	Female	No	No	Yes	No	0	No	Yes	0	0	0	Low	High noise level	14	1	0	403	0	Yes	High dose	Moderate acute nursing care	23	0	Yes	15	15	14	1	Death	Moderate to Low	High noise level	High dose	Moderate to Low acute nursing care	1
1171	Dark Room	84	>65	Male	No	No	No	No	0	No	Yes	0	0	0	Moderate	High noise level	14	1	Yes	137	1	Yes	Moderate dose	Moderate acute nursing care	24	0	Yes	15	15	4	1	Death	Moderate to Low	High noise level	Moderate to Low dose	Moderate to Low acute nursing care	1
1172	Dark Room	72	>65	Female	No	No	No	No	0	No	Yes	0	0	Yes	Moderate	High noise level	21	0	0	333	0	No	High dose	Moderate acute nursing care	23	0	Yes	15	15	51	0	Death	Moderate to Low	High noise level	High dose	Moderate to Low acute nursing care	1
1173	Dark Room	61	<65	Male	Yes	No	Yes	No	0	No	No	Yes	0	Yes	Moderate	Moderate noise level	17	0	Yes	278	0	Yes	High dose	Moderate acute nursing care	18	0	Yes	15	15	5	1	Death	Moderate to Low	Moderate to Low noise level	High dose	Moderate to Low acute nursing care	1
1174	Dark Room	51	<65	Male	Yes	No	No	Yes	Brain cancer	No	No	Yes	0	Yes	Moderate	Moderate noise level	22	0	Yes	124	1	No	Low dose	Moderate acute nursing care	16	0	Yes	15	15	18	0	Death	Moderate to Low	Moderate to Low noise level	Moderate to Low dose	Moderate to Low acute nursing care	1
1175	Dark Room	84	>65	Male	Yes	No	No	No	0	No	Yes	Yes	Yes	Yes	Moderate	Moderate noise level	13	1	0	138	1	No	High dose	High acute nursing care	24	0	Yes	15	15	18	0	Death	Moderate to Low	Moderate to Low noise level	High dose	High acute nursing care	1
1176	Dark Room	57	<65	Male	Yes	No	No	Yes	Chronic liver disease	Yes	Yes	Yes	Yes	Yes	Low	Moderate noise level	18	0	0	236	1	No	High dose	Low acute nursing care	45	0	Yes	15	15	10	1	Death	Moderate to Low	Moderate to Low noise level	High dose	Moderate to Low acute nursing care	1
1177	Dark Room	72	>65	Female	No	No	Yes	No	0	No	Yes	0	0	0	Moderate	Low noise level	15	1	0	263	0	No	Low dose	Low acute nursing care	18	0	Yes	15	15	33	0	Death	Moderate to Low	Moderate to Low noise level	Moderate to Low dose	Moderate to Low acute nursing care	1
1178	Dark Room	84	>65	Male	No	No	No	No	0	No	Yes	0	0	0	Moderate	Moderate noise level	14	1	Yes	137	1	Yes	Moderate dose	Moderate acute nursing care	24	0	Yes	15	15	6	1	Death	Moderate to Low	Moderate to Low noise level	Moderate to Low dose	Moderate to Low acute nursing care	1
1179	Dark Room	60	<65	Female	No	No	No	No	0	No	Yes	0	0	0	Moderate	Moderate noise level	16	0	0	305	0	Yes	Low dose	Moderate acute nursing care	24	0	Yes	15	15	12	1	Death	Moderate to Low	Moderate to Low noise level	Moderate to Low dose	Moderate to Low acute nursing care	1
1180	Dark Room	58	<65	Male	Yes	No	Yes	No	0	No	No	Yes	0	Yes	High	High noise level	19	0	Yes	404	0	Yes	Moderate dose	High acute nursing care	24	0	Yes	15	15	18	0	Alive	High	High noise level	Moderate to Low dose	High acute nursing care	0
1181	Dark Room	72	>65	Female	Yes	No	Yes	No	0	No	Yes	Yes	Yes	Yes	Moderate	High noise level	21	0	0	124	1	No	Moderate dose	Low acute nursing care	18	0	Yes	15	15	23	0	Alive	Moderate to Low	High noise level	Moderate to Low dose	Moderate to Low acute nursing care	0
1182	Dark Room	50	<65	Male	No	No	Yes	No	0	No	Yes	0	0	0	Moderate	High noise level	22	0	Yes	333	0	Yes	Low dose	Low acute nursing care	23	0	Yes	15	15	32	0	Alive	Moderate to Low	High noise level	Moderate to Low dose	Moderate to Low acute nursing care	0
1183	Dark Room	78	>65	Female	No	No	Yes	No	0	No	Yes	0	0	Yes	Low	High noise level	14	1	0	403	0	Yes	High dose	Moderate acute nursing care	23	0	Yes	15	15	13	1	Alive	Moderate to Low	High noise level	High dose	Moderate to Low acute nursing care	0
1184	Dark Room	77	>65	Male	No	No	No	No	0	No	Yes	0	0	0	High	Moderate noise level	14	1	Yes	81	1	No	Moderate dose	Low acute nursing care	23	0	Yes	15	15	9	1	Alive	High	Moderate to Low noise level	Moderate to Low dose	Moderate to Low acute nursing care	0
1185	Dark Room	77	>65	Male	No	No	No	No	0	No	No	0	0	0	High	Moderate noise level	14	1	0	81	1	No	High dose	Moderate acute nursing care	23	0	Yes	15	15	19	0	Alive	High	Moderate to Low noise level	High dose	Moderate to Low acute nursing care	0
1186	Dark Room	58	<65	Male	No	No	No	No	0	No	No	0	0	0	High	Moderate noise level	14	1	0	403	0	Yes	Moderate dose	Moderate acute nursing care	24	0	Yes	15	15	21	0	Alive	High	Moderate to Low noise level	Moderate to Low dose	Moderate to Low acute nursing care	0
1187	Dark Room	77	>65	Male	Yes	No	Yes	No	0	No	Yes	Yes	Yes	Yes	Moderate	Low noise level	16	0	0	82	1	No	Moderate dose	High acute nursing care	23	0	Yes	15	15	14	1	Alive	Moderate to Low	Moderate to Low noise level	Moderate to Low dose	High acute nursing care	0
1188	Dark Room	71	>65	Female	Yes	No	No	No	0	No	Yes	Yes	Yes	Yes	Moderate	Moderate noise level	18	0	Yes	278	0	No	Low dose	High acute nursing care	19	0	Yes	15	15	10	1	Alive	Moderate to Low	Moderate to Low noise level	Moderate to Low dose	High acute nursing care	0
1189	Dark Room	71	>65	Female	No	No	No	No	0	No	Yes	0	0	0	Moderate	Moderate noise level	18	0	Yes	277	0	No	High dose	High acute nursing care	19	0	Yes	15	15	20	0	Alive	Moderate to Low	Moderate to Low noise level	High dose	High acute nursing care	0
1190	Dark Room	50	<65	Male	No	No	No	No	0	No	No	0	0	0	Moderate	Moderate noise level	17	0	Yes	389	0	Yes	Low dose	Moderate acute nursing care	23	0	Yes	15	15	26	0	Alive	Moderate to Low	Moderate to Low noise level	Moderate to Low dose	Moderate to Low acute nursing care	0
1191	Light Room	55	<65	Male	No	Yes	Yes	No	0	No	Yes	0	0	0	Moderate	High noise level	16	0	0	263	0	No	Moderate dose	Moderate acute nursing care	23	0	Yes	15	15	19	0	Death	Moderate to Low	High noise level	Moderate to Low dose	Moderate to Low acute nursing care	1
1192	Light Room	55	<65	Male	No	Yes	Yes	No	0	No	Yes	0	0	0	Moderate	High noise level	16	0	0	263	0	No	Low dose	Moderate acute nursing care	23	0	Yes	15	15	20	0	Death	Moderate to Low	High noise level	Moderate to Low dose	Moderate to Low acute nursing care	1
1193	Light Room	65	<65	Female	No	No	Yes	Yes	Chronic kidney disease	Yes	Yes	0	0	0	Moderate	High noise level	17	0	0	109	1	No	Moderate dose	High acute nursing care	18	0	Yes	15	15	12	1	Death	Moderate to Low	High noise level	Moderate to Low dose	High acute nursing care	1
1194	Light Room	62	<65	Female	No	No	Yes	Yes	Chronic liver disease	No	Yes	0	0	0	Moderate	High noise level	13	1	0	137	1	No	Low dose	Moderate acute nursing care	19	0	Yes	15	15	20	0	Death	Moderate to Low	High noise level	Moderate to Low dose	Moderate to Low acute nursing care	1
1195	Light Room	60	<65	Male	No	No	Yes	Yes	Chronic liver disease	No	No	0	0	0	Moderate	High noise level	12	1	0	235	1	No	Low dose	Moderate acute nursing care	19	0	Yes	15	15	14	1	Death	Moderate to Low	High noise level	Moderate to Low dose	Moderate to Low acute nursing care	1
1196	Light Room	56	<65	Female	No	No	Yes	No	0	No	Yes	0	0	Yes	Moderate	High noise level	18	0	0	263	0	Yes	Moderate dose	Low acute nursing care	19	0	Yes	15	15	31	0	Death	Moderate to Low	High noise level	Moderate to Low dose	Moderate to Low acute nursing care	1
1197	Light Room	87	>65	Female	No	No	Yes	No	0	No	Yes	0	0	0	High	Moderate noise level	20	0	0	263	0	No	High dose	Moderate acute nursing care	23	0	Yes	15	15	9	1	Death	High	Moderate to Low noise level	High dose	Moderate to Low acute nursing care	1
1198	Light Room	87	>65	Female	No	No	Yes	No	0	No	Yes	0	0	Yes	High	Low noise level	21	0	Yes	263	0	No	High dose	Moderate acute nursing care	23	0	Yes	15	15	17	0	Death	High	Moderate to Low noise level	High dose	Moderate to Low acute nursing care	1
1199	Light Room	75	>65	Female	Yes	No	Yes	No	0	No	Yes	Yes	0	Yes	Moderate	Moderate noise level	17	0	Yes	376	0	No	High dose	Moderate acute nursing care	21	0	Yes	15	15	9	1	Death	Moderate to Low	Moderate to Low noise level	High dose	Moderate to Low acute nursing care	1
1200	Light Room	62	<65	Male	No	No	Yes	Yes	Chronic liver disease	No	No	0	0	0	Moderate	Low noise level	14	1	0	221	1	No	Low dose	High acute nursing care	19	0	Yes	15	15	21	0	Death	Moderate to Low	Moderate to Low noise level	Moderate to Low dose	High acute nursing care	1
1201	Light Room	75	>65	Female	No	No	No	No	0	No	Yes	0	0	0	Moderate	Moderate noise level	14	1	0	263	0	No	High dose	Low acute nursing care	21	0	Yes	15	15	6	1	Death	Moderate to Low	Moderate to Low noise level	High dose	Moderate to Low acute nursing care	1
1202	Light Room	75	>65	Female	Yes	No	Yes	No	0	No	Yes	Yes	0	Yes	Moderate	High noise level	15	1	0	264	0	Yes	High dose	Low acute nursing care	21	0	Yes	15	15	20	0	Alive	Moderate to Low	High noise level	High dose	Moderate to Low acute nursing care	0
1203	Light Room	58	<65	Male	No	Yes	Yes	Yes	Liver cancer	No	Yes	0	0	0	Moderate	High noise level	12	1	Yes	137	1	No	Moderate dose	Low acute nursing care	19	0	Yes	15	15	20	0	Alive	Moderate to Low	High noise level	Moderate to Low dose	Moderate to Low acute nursing care	0
1204	Light Room	78	>65	Male	No	Yes	Yes	No	0	No	No	0	0	Yes	Moderate	High noise level	21	0	Yes	473	0	Yes	Low dose	Moderate acute nursing care	24	0	Yes	15	15	23	0	Alive	Moderate to Low	High noise level	Moderate to Low dose	Moderate to Low acute nursing care	0
1205	Light Room	51	<65	Female	No	No	Yes	No	0	No	No	0	0	0	Moderate	High noise level	15	1	0	277	0	Yes	Low dose	Low acute nursing care	19	0	Yes	15	15	28	0	Alive	Moderate to Low	High noise level	Moderate to Low dose	Moderate to Low acute nursing care	0
1206	Light Room	60	<65	Male	No	No	Yes	Yes	Chronic liver disease	Yes	No	0	0	0	Moderate	High noise level	13	1	0	235	1	Yes	Low dose	Low acute nursing care	19	0	Yes	15	15	14	1	Alive	Moderate to Low	High noise level	Moderate to Low dose	Moderate to Low acute nursing care	0
1207	Light Room	55	<65	Male	Yes	No	No	No	0	No	No	Yes	0	Yes	Moderate	Moderate noise level	14	1	0	138	1	Yes	Moderate dose	Moderate acute nursing care	19	0	Yes	15	15	18	0	Alive	Moderate to Low	Moderate to Low noise level	Moderate to Low dose	Moderate to Low acute nursing care	0
1208	Light Room	87	>65	Female	No	No	Yes	No	0	No	Yes	0	0	0	Moderate	Low noise level	14	1	0	375	0	Yes	Moderate dose	High acute nursing care	23	0	Yes	15	15	22	0	Alive	Moderate to Low	Moderate to Low noise level	Moderate to Low dose	High acute nursing care	0
1209	Light Room	65	<65	Female	No	No	Yes	Yes	Chronic kidney disease	No	Yes	0	0	0	Moderate	Low noise level	17	0	0	109	1	Yes	Moderate dose	Low acute nursing care	18	0	Yes	15	15	19	0	Alive	Moderate to Low	Moderate to Low noise level	Moderate to Low dose	Moderate to Low acute nursing care	0
1210	Light Room	51	<65	Female	No	No	Yes	No	0	No	No	0	0	0	Moderate	Low noise level	15	1	0	277	0	Yes	Low dose	Low acute nursing care	19	0	Yes	15	15	23	0	Alive	Moderate to Low	Moderate to Low noise level	Moderate to Low dose	Moderate to Low acute nursing care	0
1211	Light Room	52	<65	Male	No	No	No	No	0	No	Yes	0	0	0	Moderate	Moderate noise level	16	0	0	151	1	No	Moderate dose	Moderate acute nursing care	19	0	Yes	15	15	21	0	Alive	Moderate to Low	Moderate to Low noise level	Moderate to Low dose	Moderate to Low acute nursing care	0
1212	Light Room	75	>65	Female	No	No	No	No	0	No	No	0	0	0	Moderate	Moderate noise level	13	1	0	263	0	No	High dose	Low acute nursing care	21	0	Yes	15	15	15	1	Alive	Moderate to Low	Moderate to Low noise level	High dose	Moderate to Low acute nursing care	0
1213	Light Room	58	<65	Male	No	No	No	Yes	Liver cancer	No	No	0	0	0	Moderate	Moderate noise level	16	0	0	263	0	Yes	Low dose	Moderate acute nursing care	19	0	Yes	15	15	21	0	Alive	Moderate to Low	Moderate to Low noise level	Moderate to Low dose	Moderate to Low acute nursing care	0
1214	Light Room	62	<65	Male	No	No	No	Yes	Chronic liver disease	No	No	0	0	0	Moderate	Low noise level	15	1	0	221	1	Yes	Moderate dose	Low acute nursing care	19	0	Yes	15	15	35	0	Alive	Moderate to Low	Moderate to Low noise level	Moderate to Low dose	Moderate to Low acute nursing care	0
1215	Light Room	65	<65	Female	No	No	No	Yes	Chronic kidney disease	Yes	No	0	0	0	Low	Low noise level	16	0	0	109	1	No	Low dose	Moderate acute nursing care	18	0	Yes	15	15	9	1	Alive	Moderate to Low	Moderate to Low noise level	Moderate to Low dose	Moderate to Low acute nursing care	0
1216	Dark Room	58	<65	Female	Yes	No	No	No	0	No	No	Yes	Yes	Yes	High	High noise level	21	0	0	222	1	Yes	Moderate dose	Moderate acute nursing care	25	0	Yes	16	16	13	1	Death	High	High noise level	Moderate to Low dose	Moderate to Low acute nursing care	1
1217	Dark Room	61	<65	Female	No	No	Yes	No	0	No	Yes	0	0	0	Moderate	Moderate noise level	15	1	0	263	0	Yes	Moderate dose	High acute nursing care	24	0	Yes	16	16	10	1	Death	Moderate to Low	Moderate to Low noise level	Moderate to Low dose	High acute nursing care	1
1218	Dark Room	78	>65	Female	No	No	Yes	No	0	No	Yes	0	0	0	Moderate	Moderate noise level	16	0	0	123	1	Yes	High dose	Moderate acute nursing care	24	0	Yes	16	16	6	1	Death	Moderate to Low	Moderate to Low noise level	High dose	Moderate to Low acute nursing care	1
1219	Dark Room	77	>65	Female	No	No	Yes	No	0	No	Yes	0	0	0	Moderate	Moderate noise level	18	0	0	123	1	No	High dose	Moderate acute nursing care	24	0	Yes	16	16	6	1	Death	Moderate to Low	Moderate to Low noise level	High dose	Moderate to Low acute nursing care	1
1220	Dark Room	78	>65	Female	No	No	Yes	No	0	No	Yes	0	0	0	Moderate	Moderate noise level	17	0	0	123	1	Yes	Moderate dose	Moderate acute nursing care	24	0	Yes	16	16	18	0	Death	Moderate to Low	Moderate to Low noise level	Moderate to Low dose	Moderate to Low acute nursing care	1
1221	Dark Room	85	>65	Female	No	No	No	No	0	No	Yes	0	0	0	Moderate	Low noise level	17	0	0	165	1	Yes	Moderate dose	Moderate acute nursing care	25	0	Yes	16	16	10	1	Death	Moderate to Low	Moderate to Low noise level	Moderate to Low dose	Moderate to Low acute nursing care	1
1222	Dark Room	87	>65	Male	No	No	No	No	0	No	No	0	0	0	Moderate	Moderate noise level	16	0	0	123	1	No	Low dose	High acute nursing care	25	0	Yes	16	16	22	0	Death	Moderate to Low	Moderate to Low noise level	Moderate to Low dose	High acute nursing care	1
1223	Dark Room	58	<65	Female	No	No	No	No	0	No	No	0	0	0	High	High noise level	22	0	0	221	1	Yes	Moderate dose	Moderate acute nursing care	25	0	Yes	16	16	11	1	Alive	High	High noise level	Moderate to Low dose	Moderate to Low acute nursing care	0
1224	Dark Room	60	<65	Female	Yes	Yes	Yes	Yes	Diabetes	Yes	No	Yes	Yes	Yes	Moderate	High noise level	16	0	0	82	1	Yes	High dose	Low acute nursing care	20	0	Yes	16	16	19	0	Alive	Moderate to Low	High noise level	High dose	Moderate to Low acute nursing care	0
1225	Dark Room	60	<65	Female	Yes	No	Yes	No	0	No	No	Yes	0	Yes	Moderate	High noise level	13	1	0	264	0	No	Low dose	Low acute nursing care	24	0	Yes	16	16	22	0	Alive	Moderate to Low	High noise level	Moderate to Low dose	Moderate to Low acute nursing care	0
1226	Dark Room	51	<65	Female	Yes	No	Yes	Yes	Hypertension	No	Yes	Yes	0	Yes	Low	High noise level	14	1	Yes	250	1	Yes	High dose	Moderate acute nursing care	18	0	Yes	16	16	8	1	Alive	Moderate to Low	High noise level	High dose	Moderate to Low acute nursing care	0
1227	Dark Room	61	<65	Female	No	No	Yes	No	0	No	Yes	0	0	0	Moderate	High noise level	15	1	0	263	0	No	High dose	Moderate acute nursing care	24	0	Yes	16	16	12	1	Alive	Moderate to Low	High noise level	High dose	Moderate to Low acute nursing care	0
1228	Dark Room	60	<65	Female	No	No	Yes	No	0	No	Yes	0	0	0	Moderate	High noise level	14	1	0	263	0	Yes	Low dose	Low acute nursing care	24	0	Yes	16	16	9	1	Alive	Moderate to Low	High noise level	Moderate to Low dose	Moderate to Low acute nursing care	0
1229	Dark Room	57	<65	Male	Yes	Yes	Yes	Yes	Chronic liver disease	No	Yes	Yes	0	Yes	High	Low noise level	16	0	0	250	1	Yes	Low dose	Low acute nursing care	48	0	Yes	16	16	12	1	Alive	High	Moderate to Low noise level	Moderate to Low dose	Moderate to Low acute nursing care	0
1230	Dark Room	63	<65	Male	Yes	No	Yes	No	0	No	Yes	Yes	0	Yes	High	Moderate noise level	16	0	Yes	110	1	No	Low dose	High acute nursing care	22	0	Yes	16	16	21	0	Alive	High	Moderate to Low noise level	Moderate to Low dose	High acute nursing care	0
1231	Dark Room	78	>65	Female	Yes	No	Yes	No	0	No	Yes	Yes	Yes	Yes	Moderate	Low noise level	16	0	Yes	124	1	Yes	Moderate dose	Moderate acute nursing care	24	0	Yes	16	16	24	0	Alive	Moderate to Low	Moderate to Low noise level	Moderate to Low dose	Moderate to Low acute nursing care	0
1232	Dark Room	57	<65	Female	Yes	No	Yes	No	0	No	Yes	Yes	Yes	Yes	Moderate	Low noise level	20	0	0	278	0	No	High dose	Low acute nursing care	21	0	Yes	16	16	7	1	Alive	Moderate to Low	Moderate to Low noise level	High dose	Moderate to Low acute nursing care	0
1233	Dark Room	79	>65	Female	Yes	No	No	No	0	No	No	Yes	0	Yes	Moderate	Low noise level	13	1	0	138	1	No	Low dose	High acute nursing care	24	0	Yes	16	16	4	1	Alive	Moderate to Low	Moderate to Low noise level	Moderate to Low dose	High acute nursing care	0
1234	Dark Room	59	<65	Female	Yes	No	No	No	0	No	Yes	Yes	0	Yes	Low	Moderate noise level	13	1	0	320	0	No	Low dose	Moderate acute nursing care	19	0	Yes	16	16	12	1	Alive	Moderate to Low	Moderate to Low noise level	Moderate to Low dose	Moderate to Low acute nursing care	0
1235	Dark Room	61	<65	Female	No	No	Yes	No	0	No	Yes	0	0	0	Moderate	Moderate noise level	14	1	0	263	0	No	High dose	Moderate acute nursing care	24	0	Yes	16	16	4	1	Alive	Moderate to Low	Moderate to Low noise level	High dose	Moderate to Low acute nursing care	0
1236	Dark Room	57	<65	Male	No	No	No	No	0	No	No	0	0	0	Moderate	Moderate noise level	19	0	0	123	1	No	Moderate dose	Moderate acute nursing care	25	0	Yes	16	16	8	1	Alive	Moderate to Low	Moderate to Low noise level	Moderate to Low dose	Moderate to Low acute nursing care	0
1237	Dark Room	85	>65	Female	No	No	No	No	0	No	Yes	0	0	Yes	Moderate	Moderate noise level	16	0	0	165	1	Yes	High dose	Moderate acute nursing care	25	0	Yes	16	16	22	0	Alive	Moderate to Low	Moderate to Low noise level	High dose	Moderate to Low acute nursing care	0
1238	Light Room	78	>65	Female	No	No	Yes	No	0	No	Yes	0	0	0	Moderate	High noise level	19	0	Yes	375	0	Yes	Moderate dose	Moderate acute nursing care	24	0	Yes	16	16	20	0	Death	Moderate to Low	High noise level	Moderate to Low dose	Moderate to Low acute nursing care	1
1239	Light Room	78	>65	Female	No	No	Yes	No	0	No	Yes	0	0	0	Moderate	High noise level	18	0	Yes	375	0	Yes	Moderate dose	Moderate acute nursing care	24	0	Yes	16	16	12	1	Death	Moderate to Low	High noise level	Moderate to Low dose	Moderate to Low acute nursing care	1
1240	Light Room	93	>65	Female	No	No	Yes	No	0	No	Yes	0	0	0	Moderate	High noise level	14	1	0	473	0	Yes	Low dose	Moderate acute nursing care	24	0	Yes	16	16	22	0	Death	Moderate to Low	High noise level	Moderate to Low dose	Moderate to Low acute nursing care	1
1241	Light Room	93	>65	Female	No	No	Yes	No	0	No	Yes	0	0	0	Moderate	High noise level	15	1	0	473	0	Yes	Low dose	Moderate acute nursing care	24	0	Yes	16	16	32	0	Death	Moderate to Low	High noise level	Moderate to Low dose	Moderate to Low acute nursing care	1
1242	Light Room	78	>65	Female	No	No	Yes	No	0	No	Yes	0	0	0	Moderate	High noise level	16	0	Yes	375	0	Yes	High dose	Low acute nursing care	24	0	Yes	16	16	50	0	Death	Moderate to Low	High noise level	High dose	Moderate to Low acute nursing care	1
1243	Light Room	58	<65	Male	No	No	Yes	Yes	Chronic pulmonary disease	No	Yes	0	0	0	Moderate	High noise level	17	0	0	277	0	Yes	High dose	Moderate acute nursing care	20	0	Yes	16	16	18	0	Death	Moderate to Low	High noise level	High dose	Moderate to Low acute nursing care	1
1244	Light Room	55	<65	Female	No	No	Yes	Yes	Brain cancer	No	Yes	0	0	0	Moderate	High noise level	16	0	0	333	0	No	Moderate dose	Moderate acute nursing care	22	0	Yes	16	16	26	0	Death	Moderate to Low	High noise level	Moderate to Low dose	Moderate to Low acute nursing care	1
1245	Light Room	75	>65	Female	No	No	Yes	No	0	No	No	0	0	0	Moderate	High noise level	14	1	0	249	1	No	Low dose	Moderate acute nursing care	24	0	Yes	16	16	17	0	Death	Moderate to Low	High noise level	Moderate to Low dose	Moderate to Low acute nursing care	1
1246	Light Room	57	<65	Female	No	No	Yes	No	0	No	No	0	0	0	High	Low noise level	13	1	Yes	375	0	Yes	Moderate dose	Low acute nursing care	19	0	Yes	16	16	22	0	Death	High	Moderate to Low noise level	Moderate to Low dose	Moderate to Low acute nursing care	1
1247	Light Room	78	>65	Female	Yes	No	Yes	No	0	No	No	Yes	0	Yes	Low	Moderate noise level	14	1	0	376	0	No	High dose	Moderate acute nursing care	24	0	Yes	16	16	7	1	Death	Moderate to Low	Moderate to Low noise level	High dose	Moderate to Low acute nursing care	1
1248	Light Room	58	<65	Male	No	No	Yes	Yes	Chronic pulmonary disease	No	Yes	0	0	0	High	High noise level	16	0	Yes	277	0	No	High dose	Moderate acute nursing care	20	0	Yes	16	16	9	1	Alive	High	High noise level	High dose	Moderate to Low acute nursing care	0
1249	Light Room	57	<65	Female	No	No	Yes	No	0	No	No	0	0	0	High	High noise level	13	1	Yes	375	0	Yes	Moderate dose	Low acute nursing care	19	0	Yes	16	16	22	0	Alive	High	High noise level	Moderate to Low dose	Moderate to Low acute nursing care	0
1250	Light Room	87	>65	Female	Yes	No	Yes	No	0	No	No	Yes	0	Yes	Low	High noise level	14	1	0	68	1	Yes	Low dose	Moderate acute nursing care	24	0	Yes	16	16	16	0	Alive	Moderate to Low	High noise level	Moderate to Low dose	Moderate to Low acute nursing care	0
1251	Light Room	55	<65	Female	No	No	Yes	Yes	Brain cancer	Yes	No	0	0	0	Moderate	High noise level	15	1	0	333	0	No	Moderate dose	High acute nursing care	22	0	Yes	16	16	14	1	Alive	Moderate to Low	High noise level	Moderate to Low dose	High acute nursing care	0
1252	Light Room	55	<65	Female	No	No	Yes	Yes	Brain cancer	No	No	0	0	0	Moderate	High noise level	16	0	Yes	333	0	No	High dose	Low acute nursing care	22	0	Yes	16	16	45	0	Alive	Moderate to Low	High noise level	High dose	Moderate to Low acute nursing care	0
1253	Light Room	75	>65	Female	No	No	Yes	No	0	No	Yes	0	0	0	Low	High noise level	14	1	Yes	109	1	Yes	Low dose	Moderate acute nursing care	24	0	Yes	16	16	19	0	Alive	Moderate to Low	High noise level	Moderate to Low dose	Moderate to Low acute nursing care	0
1254	Light Room	75	>65	Female	No	No	Yes	No	0	No	Yes	0	0	0	High	Moderate noise level	15	1	Yes	109	1	No	Moderate dose	High acute nursing care	24	0	Yes	16	16	20	0	Alive	High	Moderate to Low noise level	Moderate to Low dose	High acute nursing care	0
1255	Light Room	75	>65	Female	Yes	No	Yes	No	0	No	Yes	Yes	0	Yes	Moderate	Moderate noise level	15	1	0	362	0	Yes	Moderate dose	High acute nursing care	24	0	Yes	16	16	22	0	Alive	Moderate to Low	Moderate to Low noise level	Moderate to Low dose	High acute nursing care	0
1256	Light Room	50	<65	Male	Yes	No	Yes	No	0	No	Yes	Yes	0	Yes	Moderate	Moderate noise level	13	1	0	264	0	Yes	Moderate dose	Moderate acute nursing care	17	0	Yes	16	16	2	1	Alive	Moderate to Low	Moderate to Low noise level	Moderate to Low dose	Moderate to Low acute nursing care	0
1257	Light Room	56	<65	Female	Yes	No	No	No	0	No	No	Yes	Yes	Yes	Moderate	Moderate noise level	15	1	0	348	0	Yes	Moderate dose	Moderate acute nursing care	19	0	Yes	16	16	25	0	Alive	Moderate to Low	Moderate to Low noise level	Moderate to Low dose	Moderate to Low acute nursing care	0
1258	Light Room	59	<65	Male	No	No	Yes	No	0	No	Yes	0	0	0	Moderate	Low noise level	15	1	0	221	1	No	Moderate dose	Moderate acute nursing care	19	0	Yes	16	16	86	0	Alive	Moderate to Low	Moderate to Low noise level	Moderate to Low dose	Moderate to Low acute nursing care	0
1259	Light Room	87	>65	Female	No	No	Yes	No	0	No	Yes	0	0	Yes	Low	Low noise level	16	0	0	67	1	No	Moderate dose	High acute nursing care	24	0	Yes	16	16	4	1	Alive	Moderate to Low	Moderate to Low noise level	Moderate to Low dose	High acute nursing care	0
1260	Light Room	89	>65	Male	No	No	No	No	0	No	Yes	0	0	0	Moderate	Low noise level	18	0	0	123	1	No	Moderate dose	Moderate acute nursing care	18	0	Yes	16	16	69	0	Alive	Moderate to Low	Moderate to Low noise level	Moderate to Low dose	Moderate to Low acute nursing care	0
1261	Light Room	56	<65	Female	No	No	No	No	0	No	No	0	0	0	Moderate	Low noise level	12	1	0	347	0	Yes	High dose	Moderate acute nursing care	19	0	Yes	16	16	13	1	Alive	Moderate to Low	Moderate to Low noise level	High dose	Moderate to Low acute nursing care	0
1262	Light Room	89	>65	Male	No	No	No	No	0	No	No	0	0	0	Moderate	Low noise level	17	0	0	123	1	No	Moderate dose	Moderate acute nursing care	18	0	Yes	16	16	13	1	Alive	Moderate to Low	Moderate to Low noise level	Moderate to Low dose	Moderate to Low acute nursing care	0
1263	Dark Room	61	<65	Male	Yes	No	Yes	No	0	No	No	Yes	Yes	Yes	Moderate	High noise level	22	0	0	264	0	Yes	Moderate dose	Low acute nursing care	26	0	Yes	17	17	7	1	Death	Moderate to Low	High noise level	Moderate to Low dose	Moderate to Low acute nursing care	1
1264	Dark Room	56	<65	Female	Yes	No	Yes	No	0	No	No	Yes	Yes	Yes	Moderate	Moderate noise level	19	0	0	152	1	Yes	Moderate dose	Moderate acute nursing care	26	0	Yes	17	17	14	1	Death	Moderate to Low	Moderate to Low noise level	Moderate to Low dose	Moderate to Low acute nursing care	1
1265	Dark Room	86	>65	Female	No	No	Yes	No	0	No	Yes	0	0	0	Moderate	Moderate noise level	18	0	Yes	361	0	Yes	Low dose	High acute nursing care	9	1	Yes	17	17	7	1	Death	Moderate to Low	Moderate to Low noise level	Moderate to Low dose	High acute nursing care	1
1266	Dark Room	56	<65	Female	No	No	Yes	No	0	No	Yes	0	0	0	Moderate	Low noise level	17	0	0	151	1	No	High dose	High acute nursing care	26	0	Yes	17	17	18	0	Death	Moderate to Low	Moderate to Low noise level	High dose	High acute nursing care	1
1267	Dark Room	67	>65	Male	No	No	No	No	0	No	No	0	0	0	Moderate	Moderate noise level	16	0	0	389	0	No	Low dose	High acute nursing care	20	0	Yes	17	17	7	1	Death	Moderate to Low	Moderate to Low noise level	Moderate to Low dose	High acute nursing care	1
1268	Dark Room	57	<65	Female	No	No	Yes	Yes	Chronic kidney disease	Yes	Yes	0	0	0	High	High noise level	13	1	Yes	319	0	Yes	High dose	Moderate acute nursing care	21	0	Yes	17	17	20	0	Alive	High	High noise level	High dose	Moderate to Low acute nursing care	0
1269	Dark Room	84	>65	Male	Yes	No	Yes	No	0	No	Yes	Yes	Yes	Yes	Moderate	High noise level	20	0	Yes	124	1	No	High dose	Low acute nursing care	9	1	Yes	17	17	7	1	Alive	Moderate to Low	High noise level	High dose	Moderate to Low acute nursing care	0
1270	Dark Room	68	>65	Male	No	No	Yes	No	0	No	Yes	0	0	0	Moderate	High noise level	16	0	Yes	361	0	Yes	Low dose	Moderate acute nursing care	20	0	Yes	17	17	13	1	Alive	Moderate to Low	High noise level	Moderate to Low dose	Moderate to Low acute nursing care	0
1271	Dark Room	78	>65	Male	No	No	Yes	No	0	No	No	0	0	0	Moderate	High noise level	16	0	0	123	1	No	Moderate dose	Moderate acute nursing care	26	0	Yes	17	17	8	1	Alive	Moderate to Low	High noise level	Moderate to Low dose	Moderate to Low acute nursing care	0
1272	Dark Room	87	>65	Female	No	No	Yes	No	0	No	No	0	0	0	Moderate	High noise level	15	1	0	375	0	Yes	Low dose	Moderate acute nursing care	25	0	Yes	17	17	11	1	Alive	Moderate to Low	High noise level	Moderate to Low dose	Moderate to Low acute nursing care	0
1273	Dark Room	52	<65	Male	No	No	Yes	Yes	Brain cancer	No	No	0	0	0	Moderate	High noise level	16	0	0	179	1	No	Moderate dose	High acute nursing care	19	0	Yes	17	17	20	0	Alive	Moderate to Low	High noise level	Moderate to Low dose	High acute nursing care	0
1274	Dark Room	57	<65	Female	No	No	Yes	Yes	Chronic kidney disease	No	Yes	0	0	Yes	Moderate	High noise level	14	1	0	319	0	Yes	Moderate dose	Moderate acute nursing care	21	0	Yes	17	17	10	1	Alive	Moderate to Low	High noise level	Moderate to Low dose	Moderate to Low acute nursing care	0
1275	Dark Room	54	<65	Male	No	No	Yes	No	0	No	No	0	0	Yes	Moderate	High noise level	16	0	0	123	1	No	Moderate dose	Moderate acute nursing care	26	0	Yes	17	17	34	0	Alive	Moderate to Low	High noise level	Moderate to Low dose	Moderate to Low acute nursing care	0
1276	Dark Room	64	<65	Female	No	No	Yes	No	0	No	Yes	0	0	0	High	Low noise level	15	1	0	263	0	No	High dose	Moderate acute nursing care	21	0	Yes	17	17	10	1	Alive	High	Moderate to Low noise level	High dose	Moderate to Low acute nursing care	0
1277	Dark Room	61	<65	Male	Yes	No	Yes	No	0	No	No	Yes	0	Yes	Moderate	Low noise level	12	1	Yes	152	1	Yes	High dose	Moderate acute nursing care	22	0	Yes	17	17	5	1	Alive	Moderate to Low	Moderate to Low noise level	High dose	Moderate to Low acute nursing care	0
1278	Dark Room	67	>65	Male	No	No	Yes	No	0	No	No	0	0	0	Moderate	Moderate noise level	15	1	0	389	0	No	Moderate dose	High acute nursing care	20	0	Yes	17	17	5	1	Alive	Moderate to Low	Moderate to Low noise level	Moderate to Low dose	High acute nursing care	0
1279	Dark Room	65	<65	Male	No	No	No	No	0	No	Yes	0	0	0	Moderate	Moderate noise level	16	0	Yes	319	0	No	High dose	Moderate acute nursing care	9	1	Yes	17	17	22	0	Alive	Moderate to Low	Moderate to Low noise level	High dose	Moderate to Low acute nursing care	0
1280	Dark Room	68	>65	Male	No	No	No	No	0	No	Yes	0	0	0	Moderate	Moderate noise level	15	1	0	361	0	No	Low dose	Low acute nursing care	20	0	Yes	17	17	19	0	Alive	Moderate to Low	Moderate to Low noise level	Moderate to Low dose	Moderate to Low acute nursing care	0
1281	Light Room	54	<65	Male	Yes	No	No	No	0	No	Yes	Yes	0	Yes	High	High noise level	15	1	Yes	82	1	Yes	Moderate dose	High acute nursing care	21	0	Yes	17	17	9	1	Death	High	High noise level	Moderate to Low dose	High acute nursing care	1
1282	Light Room	62	<65	Female	No	No	Yes	Yes	Chronic liver disease	No	No	0	0	0	Moderate	High noise level	14	1	0	375	0	Yes	Low dose	High acute nursing care	21	0	Yes	17	17	15	1	Death	Moderate to Low	High noise level	Moderate to Low dose	High acute nursing care	1
1283	Light Room	53	<65	Female	Yes	Yes	Yes	No	0	No	No	Yes	0	Yes	Moderate	High noise level	12	1	0	348	0	No	Low dose	Moderate acute nursing care	25	0	Yes	17	17	3	1	Alive	Moderate to Low	High noise level	Moderate to Low dose	Moderate to Low acute nursing care	0
1284	Light Room	58	<65	Male	Yes	Yes	Yes	Yes	Cardiovascular disease	No	Yes	Yes	Yes	Yes	Moderate	High noise level	15	1	Yes	110	1	No	Moderate dose	Low acute nursing care	25	0	Yes	17	17	57	0	Alive	Moderate to Low	High noise level	Moderate to Low dose	Moderate to Low acute nursing care	0
1285	Light Room	50	<65	Female	No	No	Yes	No	0	No	Yes	0	0	0	Moderate	High noise level	14	1	Yes	95	1	Yes	Moderate dose	Moderate acute nursing care	21	0	Yes	17	17	21	0	Alive	Moderate to Low	High noise level	Moderate to Low dose	Moderate to Low acute nursing care	0
1286	Light Room	62	<65	Female	No	No	Yes	Yes	Chronic liver disease	No	No	0	0	0	Moderate	Low noise level	14	1	0	375	0	Yes	Moderate dose	Moderate acute nursing care	21	0	Yes	17	17	32	0	Alive	Moderate to Low	Moderate to Low noise level	Moderate to Low dose	Moderate to Low acute nursing care	0
1287	Light Room	50	<65	Female	No	No	Yes	No	0	No	Yes	0	0	Yes	Moderate	Moderate noise level	15	1	Yes	95	1	Yes	Moderate dose	Moderate acute nursing care	21	0	Yes	17	17	12	1	Alive	Moderate to Low	Moderate to Low noise level	Moderate to Low dose	Moderate to Low acute nursing care	0
1288	Light Room	89	>65	Male	No	No	Yes	No	0	No	No	0	0	Yes	Moderate	Low noise level	14	1	0	347	0	Yes	Moderate dose	Low acute nursing care	22	0	Yes	17	17	30	0	Alive	Moderate to Low	Moderate to Low noise level	Moderate to Low dose	Moderate to Low acute nursing care	0
1289	Dark Room	71	>65	Female	No	No	Yes	No	0	No	Yes	0	0	0	Moderate	High noise level	15	1	0	319	0	Yes	Moderate dose	Low acute nursing care	21	0	Yes	18	18	21	0	Death	Moderate to Low	High noise level	Moderate to Low dose	Moderate to Low acute nursing care	1
1290	Dark Room	78	>65	Male	No	No	Yes	No	0	No	No	0	0	0	Moderate	High noise level	16	0	0	221	1	No	Low dose	Low acute nursing care	23	0	Yes	18	18	15	1	Death	Moderate to Low	High noise level	Moderate to Low dose	Moderate to Low acute nursing care	1
1291	Dark Room	70	>65	Male	Yes	No	Yes	No	0	No	Yes	Yes	0	Yes	Moderate	Moderate noise level	14	1	0	278	0	No	Moderate dose	High acute nursing care	26	0	Yes	18	18	11	1	Death	Moderate to Low	Moderate to Low noise level	Moderate to Low dose	High acute nursing care	1
1292	Dark Room	82	>65	Male	Yes	No	No	No	0	No	Yes	Yes	Yes	Yes	Moderate	Moderate noise level	12	1	0	292	0	No	Moderate dose	High acute nursing care	27	0	Yes	18	18	13	1	Death	Moderate to Low	Moderate to Low noise level	Moderate to Low dose	High acute nursing care	1
1293	Dark Room	78	>65	Male	Yes	No	No	No	0	No	No	Yes	Yes	Yes	Moderate	Low noise level	15	1	0	390	0	Yes	High dose	Low acute nursing care	23	0	Yes	18	18	22	0	Death	Moderate to Low	Moderate to Low noise level	High dose	Moderate to Low acute nursing care	1
1294	Dark Room	70	>65	Male	No	No	Yes	No	0	No	Yes	0	0	0	Moderate	Low noise level	13	1	0	277	0	Yes	Moderate dose	High acute nursing care	26	0	Yes	18	18	18	0	Death	Moderate to Low	Moderate to Low noise level	Moderate to Low dose	High acute nursing care	1
1295	Dark Room	66	>65	Female	No	No	Yes	No	0	No	Yes	0	0	0	Moderate	Low noise level	14	1	0	81	1	No	Moderate dose	High acute nursing care	21	0	Yes	18	18	14	1	Death	Moderate to Low	Moderate to Low noise level	Moderate to Low dose	High acute nursing care	1
1296	Dark Room	82	>65	Male	No	No	Yes	No	0	No	Yes	0	0	0	Moderate	Low noise level	12	1	0	291	0	No	Moderate dose	Moderate acute nursing care	27	0	Yes	18	18	8	1	Death	Moderate to Low	Moderate to Low noise level	Moderate to Low dose	Moderate to Low acute nursing care	1
1297	Dark Room	71	>65	Female	Yes	No	No	No	0	No	No	Yes	0	Yes	Moderate	High noise level	16	0	0	320	0	Yes	Moderate dose	Moderate acute nursing care	21	0	Yes	18	18	5	1	Alive	Moderate to Low	High noise level	Moderate to Low dose	Moderate to Low acute nursing care	0
1298	Dark Room	64	<65	Female	No	Yes	Yes	Yes	Cardiovascular disease	Yes	Yes	0	0	0	Moderate	High noise level	15	1	Yes	95	1	No	Low dose	Moderate acute nursing care	21	0	Yes	18	18	14	1	Alive	Moderate to Low	High noise level	Moderate to Low dose	Moderate to Low acute nursing care	0
1299	Dark Room	62	<65	Female	No	Yes	Yes	Yes	CHF/cardiomyopathy disease	No	Yes	0	0	0	Moderate	High noise level	15	1	0	137	1	No	Low dose	Low acute nursing care	22	0	Yes	18	18	57	0	Alive	Moderate to Low	High noise level	Moderate to Low dose	Moderate to Low acute nursing care	0
1300	Dark Room	66	>65	Female	No	No	Yes	No	0	No	Yes	0	0	0	Moderate	High noise level	14	1	0	81	1	Yes	Low dose	High acute nursing care	21	0	Yes	18	18	4	1	Alive	Moderate to Low	High noise level	Moderate to Low dose	High acute nursing care	0
1301	Dark Room	68	>65	Male	No	No	Yes	No	0	No	Yes	0	0	0	Moderate	High noise level	15	1	0	375	0	No	Moderate dose	Moderate acute nursing care	21	0	Yes	18	18	26	0	Alive	Moderate to Low	High noise level	Moderate to Low dose	Moderate to Low acute nursing care	0
1302	Dark Room	57	<65	Female	No	No	Yes	No	0	No	No	0	0	0	Moderate	High noise level	15	1	Yes	431	0	No	Moderate dose	Low acute nursing care	9	1	Yes	18	18	19	0	Alive	Moderate to Low	High noise level	Moderate to Low dose	Moderate to Low acute nursing care	0
1303	Dark Room	50	<65	Male	No	No	Yes	No	0	No	No	0	0	Yes	Moderate	High noise level	15	1	Yes	333	0	No	Moderate dose	Moderate acute nursing care	26	0	Yes	18	18	34	0	Alive	Moderate to Low	High noise level	Moderate to Low dose	Moderate to Low acute nursing care	0
1304	Dark Room	59	<65	Female	Yes	No	Yes	No	0	No	Yes	Yes	0	Yes	Moderate	Moderate noise level	13	1	0	432	0	Yes	Moderate dose	High acute nursing care	26	0	Yes	18	18	4	1	Alive	Moderate to Low	Moderate to Low noise level	Moderate to Low dose	High acute nursing care	0
1305	Dark Room	68	>65	Male	Yes	No	Yes	No	0	No	Yes	Yes	0	Yes	Moderate	Low noise level	16	0	Yes	376	0	No	Low dose	Moderate acute nursing care	21	0	Yes	18	18	13	1	Alive	Moderate to Low	Moderate to Low noise level	Moderate to Low dose	Moderate to Low acute nursing care	0
1306	Dark Room	63	<65	Male	Yes	No	No	No	0	No	No	Yes	0	Yes	Moderate	Moderate noise level	22	0	Yes	418	0	No	High dose	Moderate acute nursing care	9	1	Yes	18	18	22	0	Alive	Moderate to Low	Moderate to Low noise level	High dose	Moderate to Low acute nursing care	0
1307	Dark Room	70	>65	Male	No	No	Yes	No	0	No	Yes	0	0	0	Moderate	Moderate noise level	13	1	0	389	0	Yes	High dose	High acute nursing care	26	0	Yes	18	18	2	1	Alive	Moderate to Low	Moderate to Low noise level	High dose	High acute nursing care	0
1308	Dark Room	70	>65	Male	No	No	Yes	No	0	No	No	0	0	0	Moderate	Low noise level	14	1	0	389	0	Yes	Moderate dose	Moderate acute nursing care	26	0	Yes	18	18	25	0	Alive	Moderate to Low	Moderate to Low noise level	Moderate to Low dose	Moderate to Low acute nursing care	0
1309	Dark Room	50	<65	Male	No	No	Yes	No	0	No	No	0	0	0	Moderate	Low noise level	15	1	Yes	333	0	No	Low dose	Moderate acute nursing care	26	0	Yes	18	18	30	0	Alive	Moderate to Low	Moderate to Low noise level	Moderate to Low dose	Moderate to Low acute nursing care	0
1310	Dark Room	82	>65	Male	No	No	No	No	0	No	Yes	0	0	0	Moderate	Moderate noise level	13	1	0	291	0	No	Moderate dose	High acute nursing care	27	0	Yes	18	18	8	1	Alive	Moderate to Low	Moderate to Low noise level	Moderate to Low dose	High acute nursing care	0
1311	Dark Room	83	>65	Male	No	No	No	No	0	No	Yes	0	0	0	Moderate	Moderate noise level	14	1	0	403	0	No	Moderate dose	Moderate acute nursing care	27	0	Yes	18	18	15	1	Alive	Moderate to Low	Moderate to Low noise level	Moderate to Low dose	Moderate to Low acute nursing care	0
1312	Dark Room	78	>65	Male	No	No	No	No	0	No	No	0	0	0	Moderate	Moderate noise level	14	1	0	389	0	Yes	Moderate dose	Moderate acute nursing care	23	0	Yes	18	18	10	1	Alive	Moderate to Low	Moderate to Low noise level	Moderate to Low dose	Moderate to Low acute nursing care	0
1313	Dark Room	50	<65	Male	No	No	No	No	0	No	No	0	0	0	Moderate	Moderate noise level	15	1	0	333	0	No	Moderate dose	Moderate acute nursing care	26	0	Yes	18	18	21	0	Alive	Moderate to Low	Moderate to Low noise level	Moderate to Low dose	Moderate to Low acute nursing care	0
1314	Dark Room	78	>65	Male	No	No	No	No	0	No	No	0	0	0	Moderate	Low noise level	13	1	0	389	0	Yes	Moderate dose	Moderate acute nursing care	23	0	Yes	18	18	17	0	Alive	Moderate to Low	Moderate to Low noise level	Moderate to Low dose	Moderate to Low acute nursing care	0
1315	Dark Room	50	<65	Male	No	No	No	No	0	No	No	0	0	0	Moderate	Low noise level	14	1	0	333	0	No	High dose	Low acute nursing care	26	0	Yes	18	18	18	0	Alive	Moderate to Low	Moderate to Low noise level	High dose	Moderate to Low acute nursing care	0
1316	Light Room	55	<65	Female	No	No	Yes	Yes	Brain cancer	Yes	Yes	0	0	0	Moderate	High noise level	16	0	0	389	0	No	Moderate dose	Moderate acute nursing care	24	0	Yes	18	18	26	0	Death	Moderate to Low	High noise level	Moderate to Low dose	Moderate to Low acute nursing care	1
1317	Light Room	55	<65	Female	No	No	Yes	Yes	Brain cancer	No	Yes	0	0	0	Moderate	High noise level	15	1	0	389	0	No	Moderate dose	Moderate acute nursing care	24	0	Yes	18	18	9	1	Death	Moderate to Low	High noise level	Moderate to Low dose	Moderate to Low acute nursing care	1
1318	Light Room	79	>65	Female	No	No	Yes	No	0	No	No	0	0	0	Moderate	Moderate noise level	17	0	Yes	487	0	No	Low dose	High acute nursing care	27	0	Yes	18	18	9	1	Death	Moderate to Low	Moderate to Low noise level	Moderate to Low dose	High acute nursing care	1
1319	Light Room	57	<65	Male	No	No	No	No	0	No	Yes	0	0	Yes	Moderate	Moderate noise level	22	0	0	95	1	No	High dose	Moderate acute nursing care	21	0	Yes	18	18	10	1	Death	Moderate to Low	Moderate to Low noise level	High dose	Moderate to Low acute nursing care	1
1320	Light Room	57	<65	Male	No	No	No	No	0	No	Yes	0	0	0	Moderate	Moderate noise level	21	0	0	95	1	No	High dose	High acute nursing care	21	0	Yes	18	18	7	1	Alive	Moderate to Low	Moderate to Low noise level	High dose	High acute nursing care	0
1321	Light Room	57	<65	Male	No	No	No	No	0	No	Yes	0	0	0	Moderate	Moderate noise level	22	0	0	95	1	No	High dose	Moderate acute nursing care	21	0	Yes	18	18	9	1	Alive	Moderate to Low	Moderate to Low noise level	High dose	Moderate to Low acute nursing care	0
1322	Dark Room	65	<65	Female	No	No	Yes	No	0	No	Yes	0	0	0	High	Low noise level	15	1	Yes	207	1	Yes	Moderate dose	Low acute nursing care	22	0	Yes	19	19	12	1	Death	High	Moderate to Low noise level	Moderate to Low dose	Moderate to Low acute nursing care	1
1323	Dark Room	66	>65	Female	Yes	No	Yes	No	0	No	Yes	Yes	0	Yes	High	High noise level	18	0	0	334	0	No	Low dose	Moderate acute nursing care	22	0	Yes	19	19	36	0	Alive	High	High noise level	Moderate to Low dose	Moderate to Low acute nursing care	0
1324	Dark Room	65	<65	Female	Yes	No	Yes	No	0	No	No	Yes	0	Yes	High	High noise level	14	1	Yes	208	1	Yes	Low dose	Moderate acute nursing care	22	0	Yes	19	19	9	1	Alive	High	High noise level	Moderate to Low dose	Moderate to Low acute nursing care	0
1325	Dark Room	60	<65	Female	Yes	No	Yes	Yes	Diabetes	Yes	No	Yes	0	Yes	High	High noise level	15	1	Yes	138	1	No	Moderate dose	Low acute nursing care	23	0	Yes	19	19	21	0	Alive	High	High noise level	Moderate to Low dose	Moderate to Low acute nursing care	0
1326	Dark Room	57	<65	Female	No	No	Yes	Yes	Chronic kidney disease	No	Yes	0	0	0	Moderate	High noise level	14	1	0	249	1	Yes	Moderate dose	Moderate acute nursing care	23	0	Yes	19	19	15	1	Alive	Moderate to Low	High noise level	Moderate to Low dose	Moderate to Low acute nursing care	0
1327	Dark Room	71	>65	Male	No	No	No	No	0	No	Yes	0	0	0	Moderate	Low noise level	17	0	0	81	1	No	Low dose	High acute nursing care	27	0	Yes	19	19	6	1	Alive	Moderate to Low	Moderate to Low noise level	Moderate to Low dose	High acute nursing care	0
1328	Dark Room	71	>65	Male	No	No	No	No	0	No	Yes	0	0	Yes	Moderate	Moderate noise level	17	0	0	81	1	No	Low dose	Moderate acute nursing care	27	0	Yes	19	19	13	1	Alive	Moderate to Low	Moderate to Low noise level	Moderate to Low dose	Moderate to Low acute nursing care	0
1329	Light Room	58	<65	Male	No	No	Yes	No	0	No	No	0	0	0	Low	High noise level	16	0	0	249	1	No	Moderate dose	Moderate acute nursing care	22	0	Yes	19	19	7	1	Alive	Moderate to Low	High noise level	Moderate to Low dose	Moderate to Low acute nursing care	0
1330	Light Room	58	<65	Male	No	No	No	No	0	No	Yes	0	0	0	Moderate	High noise level	21	0	0	207	1	Yes	High dose	Moderate acute nursing care	22	0	Yes	19	19	8	1	Alive	Moderate to Low	High noise level	High dose	Moderate to Low acute nursing care	0
1331	Dark Room	68	>65	Female	No	No	Yes	No	0	No	Yes	0	0	0	Moderate	High noise level	18	0	Yes	375	0	No	Low dose	Moderate acute nursing care	23	0	Yes	20	20	26	0	Death	Moderate to Low	High noise level	Moderate to Low dose	Moderate to Low acute nursing care	1
1332	Dark Room	59	<65	Male	No	No	Yes	Yes	Diabetes	Yes	Yes	0	0	0	Moderate	High noise level	16	0	Yes	333	0	No	Low dose	High acute nursing care	24	0	Yes	20	20	18	0	Death	Moderate to Low	High noise level	Moderate to Low dose	High acute nursing care	1
1333	Dark Room	79	>65	Female	Yes	No	No	No	0	No	Yes	Yes	0	Yes	Moderate	Moderate noise level	14	1	0	432	0	No	Low dose	Moderate acute nursing care	28	0	Yes	20	20	95	0	Death	Moderate to Low	Moderate to Low noise level	Moderate to Low dose	Moderate to Low acute nursing care	1
1334	Dark Room	58	<65	Male	No	No	No	No	0	No	No	0	0	0	Moderate	Moderate noise level	15	1	Yes	235	1	Yes	Low dose	Low acute nursing care	25	0	Yes	20	20	14	1	Death	Moderate to Low	Moderate to Low noise level	Moderate to Low dose	Moderate to Low acute nursing care	1
1335	Dark Room	63	<65	Female	No	No	Yes	No	0	No	Yes	0	0	0	Moderate	High noise level	15	1	Yes	417	0	Yes	Moderate dose	Low acute nursing care	9	1	Yes	20	20	21	0	Alive	Moderate to Low	High noise level	Moderate to Low dose	Moderate to Low acute nursing care	0
1336	Dark Room	84	>65	Female	No	No	Yes	No	0	No	No	0	0	0	Moderate	High noise level	16	0	0	137	1	Yes	Moderate dose	Moderate acute nursing care	29	0	Yes	20	20	8	1	Alive	Moderate to Low	High noise level	Moderate to Low dose	Moderate to Low acute nursing care	0
1337	Dark Room	78	>65	Female	Yes	No	Yes	No	0	No	Yes	Yes	0	Yes	Moderate	Moderate noise level	12	1	0	320	0	Yes	Low dose	High acute nursing care	28	0	Yes	20	20	15	1	Alive	Moderate to Low	Moderate to Low noise level	Moderate to Low dose	High acute nursing care	0
1338	Dark Room	65	<65	Male	Yes	No	Yes	No	0	No	Yes	Yes	Yes	Yes	Moderate	Low noise level	17	0	0	250	1	Yes	Low dose	Moderate acute nursing care	29	0	Yes	20	20	22	0	Alive	Moderate to Low	Moderate to Low noise level	Moderate to Low dose	Moderate to Low acute nursing care	0
1339	Dark Room	68	>65	Female	Yes	No	Yes	No	0	No	Yes	Yes	0	Yes	Low	Low noise level	17	0	Yes	432	0	Yes	Moderate dose	Low acute nursing care	23	0	Yes	20	20	22	0	Alive	Moderate to Low	Moderate to Low noise level	Moderate to Low dose	Moderate to Low acute nursing care	0
1340	Dark Room	57	<65	Female	No	No	Yes	No	0	No	Yes	0	0	0	Moderate	Moderate noise level	15	1	Yes	347	0	Yes	Moderate dose	Moderate acute nursing care	9	1	Yes	20	20	27	0	Alive	Moderate to Low	Moderate to Low noise level	Moderate to Low dose	Moderate to Low acute nursing care	0
1341	Dark Room	78	>65	Female	No	No	No	No	0	No	Yes	0	0	0	Moderate	Low noise level	13	1	0	319	0	No	Low dose	Moderate acute nursing care	28	0	Yes	20	20	16	0	Alive	Moderate to Low	Moderate to Low noise level	Moderate to Low dose	Moderate to Low acute nursing care	0
1342	Dark Room	79	>65	Female	No	No	No	No	0	No	Yes	0	0	0	Moderate	Low noise level	16	0	0	431	0	Yes	Moderate dose	Low acute nursing care	28	0	Yes	20	20	6	1	Alive	Moderate to Low	Moderate to Low noise level	Moderate to Low dose	Moderate to Low acute nursing care	0
1343	Dark Room	56	<65	Male	No	No	No	No	0	No	Yes	0	0	0	Moderate	Low noise level	13	1	Yes	431	0	Yes	Moderate dose	Low acute nursing care	9	1	Yes	20	20	10	1	Alive	Moderate to Low	Moderate to Low noise level	Moderate to Low dose	Moderate to Low acute nursing care	0
1344	Light Room	54	<65	Female	No	No	No	No	0	No	Yes	0	0	0	Moderate	High noise level	17	0	0	277	0	No	Moderate dose	High acute nursing care	24	0	Yes	20	20	23	0	Death	Moderate to Low	High noise level	Moderate to Low dose	High acute nursing care	1
1345	Light Room	54	<65	Female	No	No	No	No	0	No	Yes	0	0	0	Moderate	High noise level	16	0	0	277	0	Yes	Low dose	High acute nursing care	24	0	Yes	20	20	31	0	Death	Moderate to Low	High noise level	Moderate to Low dose	High acute nursing care	1
1346	Light Room	79	>65	Female	Yes	No	Yes	No	0	No	No	Yes	0	Yes	Moderate	Moderate noise level	14	1	Yes	110	1	No	Low dose	High acute nursing care	29	0	Yes	20	20	17	0	Death	Moderate to Low	Moderate to Low noise level	Moderate to Low dose	High acute nursing care	1
1347	Light Room	59	<65	Male	Yes	No	Yes	Yes	Chronic pulmonary disease	No	No	Yes	0	Yes	Moderate	Low noise level	21	0	0	110	1	Yes	Moderate dose	Moderate acute nursing care	24	0	Yes	20	20	16	0	Death	Moderate to Low	Moderate to Low noise level	Moderate to Low dose	Moderate to Low acute nursing care	1
1348	Light Room	54	<65	Female	No	No	No	No	0	No	Yes	0	0	Yes	Moderate	Moderate noise level	17	0	Yes	277	0	No	Moderate dose	High acute nursing care	24	0	Yes	20	20	17	0	Death	Moderate to Low	Moderate to Low noise level	Moderate to Low dose	High acute nursing care	1
1349	Light Room	51	<65	Female	Yes	No	Yes	No	0	No	No	Yes	0	Yes	High	High noise level	17	0	0	138	1	No	Moderate dose	Moderate acute nursing care	24	0	Yes	20	20	25	0	Alive	High	High noise level	Moderate to Low dose	Moderate to Low acute nursing care	0
1350	Light Room	56	<65	Female	No	No	Yes	No	0	No	No	0	0	0	Moderate	High noise level	16	0	Yes	361	0	No	Moderate dose	Low acute nursing care	23	0	Yes	20	20	21	0	Alive	Moderate to Low	High noise level	Moderate to Low dose	Moderate to Low acute nursing care	0
1351	Light Room	56	<65	Female	No	No	Yes	No	0	No	No	0	0	Yes	Moderate	High noise level	15	1	0	361	0	No	Moderate dose	Low acute nursing care	23	0	Yes	20	20	46	0	Alive	Moderate to Low	High noise level	Moderate to Low dose	Moderate to Low acute nursing care	0
1352	Light Room	71	>65	Male	Yes	No	No	Yes	Diabetes	No	No	Yes	0	Yes	Moderate	Moderate noise level	22	0	0	124	1	No	Moderate dose	Moderate acute nursing care	22	0	Yes	20	20	10	1	Alive	Moderate to Low	Moderate to Low noise level	Moderate to Low dose	Moderate to Low acute nursing care	0
1353	Light Room	54	<65	Female	Yes	No	No	No	0	No	No	Yes	Yes	Yes	Moderate	Moderate noise level	12	1	0	124	1	Yes	Low dose	Moderate acute nursing care	24	0	Yes	20	20	13	1	Alive	Moderate to Low	Moderate to Low noise level	Moderate to Low dose	Moderate to Low acute nursing care	0
1354	Light Room	71	>65	Female	No	No	Yes	Yes	Diabetes	No	No	0	0	Yes	Moderate	Low noise level	18	0	0	165	1	No	High dose	Moderate acute nursing care	22	0	Yes	20	20	7	1	Alive	Moderate to Low	Moderate to Low noise level	High dose	Moderate to Low acute nursing care	0
1355	Light Room	79	>65	Female	No	No	No	No	0	No	No	0	0	0	Moderate	Moderate noise level	14	1	Yes	109	1	No	Moderate dose	Moderate acute nursing care	29	0	Yes	20	20	11	1	Alive	Moderate to Low	Moderate to Low noise level	Moderate to Low dose	Moderate to Low acute nursing care	0
1356	Light Room	59	<65	Male	No	No	No	Yes	Chronic pulmonary disease	No	No	0	0	0	Moderate	Moderate noise level	20	0	0	109	1	No	High dose	Moderate acute nursing care	24	0	Yes	20	20	14	1	Alive	Moderate to Low	Moderate to Low noise level	High dose	Moderate to Low acute nursing care	0
1357	Light Room	71	>65	Female	No	No	No	Yes	Diabetes	Yes	No	0	0	0	Moderate	Low noise level	16	0	0	165	1	No	Low dose	High acute nursing care	22	0	Yes	20	20	24	0	Alive	Moderate to Low	Moderate to Low noise level	Moderate to Low dose	High acute nursing care	0
1358	Light Room	71	>65	Male	No	No	No	Yes	Diabetes	No	No	0	0	0	Moderate	Low noise level	21	0	0	123	1	Yes	Moderate dose	Moderate acute nursing care	22	0	Yes	20	20	25	0	Alive	Moderate to Low	Moderate to Low noise level	Moderate to Low dose	Moderate to Low acute nursing care	0
1359	Dark Room	58	<65	Female	No	No	Yes	No	0	No	Yes	0	0	0	Moderate	High noise level	15	1	0	403	0	No	Moderate dose	Moderate acute nursing care	26	0	Yes	21	21	15	1	Death	Moderate to Low	High noise level	Moderate to Low dose	Moderate to Low acute nursing care	1
1360	Dark Room	57	<65	Female	No	No	Yes	No	0	No	Yes	0	0	0	Moderate	High noise level	13	1	0	277	0	No	Low dose	Moderate acute nursing care	30	0	Yes	21	21	18	0	Death	Moderate to Low	High noise level	Moderate to Low dose	Moderate to Low acute nursing care	1
1361	Dark Room	59	<65	Female	No	No	Yes	No	0	No	Yes	0	0	0	Moderate	Moderate noise level	12	1	0	221	1	No	Moderate dose	High acute nursing care	29	0	Yes	21	21	7	1	Death	Moderate to Low	Moderate to Low noise level	Moderate to Low dose	High acute nursing care	1
1362	Dark Room	58	<65	Female	No	No	Yes	No	0	No	No	0	0	0	Moderate	Moderate noise level	14	1	Yes	291	0	Yes	High dose	Moderate acute nursing care	26	0	Yes	21	21	23	0	Death	Moderate to Low	Moderate to Low noise level	High dose	Moderate to Low acute nursing care	1
1363	Dark Room	58	<65	Male	No	No	Yes	No	0	No	No	0	0	0	Moderate	Low noise level	21	0	0	263	0	Yes	Moderate dose	Moderate acute nursing care	26	0	Yes	21	21	13	1	Death	Moderate to Low	Moderate to Low noise level	Moderate to Low dose	Moderate to Low acute nursing care	1
1364	Dark Room	57	<65	Female	No	No	Yes	Yes	Chronic kidney disease	No	No	0	0	Yes	Moderate	Low noise level	15	1	Yes	221	1	Yes	Moderate dose	High acute nursing care	25	0	Yes	21	21	10	1	Death	Moderate to Low	Moderate to Low noise level	Moderate to Low dose	High acute nursing care	1
1365	Dark Room	83	>65	Female	No	No	Yes	No	0	No	No	0	0	0	High	High noise level	15	1	Yes	81	1	No	Moderate dose	Moderate acute nursing care	9	1	Yes	21	21	23	0	Alive	High	High noise level	Moderate to Low dose	Moderate to Low acute nursing care	0
1366	Dark Room	64	<65	Female	Yes	Yes	Yes	Yes	Cardiovascular disease	No	No	Yes	Yes	Yes	Moderate	High noise level	15	1	0	334	0	No	Low dose	Moderate acute nursing care	24	0	Yes	21	21	14	1	Alive	Moderate to Low	High noise level	Moderate to Low dose	Moderate to Low acute nursing care	0
1367	Dark Room	64	<65	Female	Yes	Yes	Yes	Yes	Cardiovascular disease	No	No	Yes	0	Yes	Low	High noise level	17	0	Yes	334	0	Yes	High dose	Moderate acute nursing care	24	0	Yes	21	21	39	0	Alive	Moderate to Low	High noise level	High dose	Moderate to Low acute nursing care	0
1368	Dark Room	68	>65	Male	Yes	No	Yes	No	0	No	Yes	Yes	0	Yes	Moderate	High noise level	17	0	0	236	1	Yes	High dose	Moderate acute nursing care	26	0	Yes	21	21	10	1	Alive	Moderate to Low	High noise level	High dose	Moderate to Low acute nursing care	0
1369	Dark Room	57	<65	Female	Yes	No	Yes	Yes	Chronic kidney disease	No	No	Yes	0	Yes	Moderate	High noise level	17	0	0	222	1	No	High dose	Low acute nursing care	25	0	Yes	21	21	9	1	Alive	Moderate to Low	High noise level	High dose	Moderate to Low acute nursing care	0
1370	Dark Room	59	<65	Female	Yes	No	Yes	No	0	No	Yes	Yes	Yes	Yes	Moderate	High noise level	14	1	0	446	0	Yes	Low dose	Moderate acute nursing care	29	0	Yes	21	21	22	0	Alive	Moderate to Low	High noise level	Moderate to Low dose	Moderate to Low acute nursing care	0
1371	Dark Room	83	>65	Female	Yes	No	Yes	No	0	No	No	Yes	Yes	Yes	Moderate	High noise level	16	0	Yes	82	1	No	Low dose	High acute nursing care	9	1	Yes	21	21	22	0	Alive	Moderate to Low	High noise level	Moderate to Low dose	High acute nursing care	0
1372	Dark Room	56	<65	Male	No	No	Yes	No	0	No	No	0	0	0	Moderate	High noise level	16	0	Yes	375	0	No	High dose	High acute nursing care	9	1	Yes	21	21	28	0	Alive	Moderate to Low	High noise level	High dose	High acute nursing care	0
1373	Dark Room	57	<65	Female	No	No	Yes	No	0	No	No	0	0	0	Moderate	High noise level	14	1	Yes	431	0	No	Moderate dose	Low acute nursing care	9	1	Yes	21	21	12	1	Alive	Moderate to Low	High noise level	Moderate to Low dose	Moderate to Low acute nursing care	0
1374	Dark Room	57	<65	Female	No	No	Yes	Yes	Chronic kidney disease	No	No	0	0	0	Moderate	High noise level	14	1	Yes	221	1	No	Moderate dose	High acute nursing care	25	0	Yes	21	21	10	1	Alive	Moderate to Low	High noise level	Moderate to Low dose	High acute nursing care	0
1375	Dark Room	64	<65	Female	No	Yes	No	Yes	Cardiovascular disease	No	No	0	0	0	Moderate	Moderate noise level	15	1	0	333	0	Yes	Low dose	Moderate acute nursing care	24	0	Yes	21	21	17	0	Alive	Moderate to Low	Moderate to Low noise level	Moderate to Low dose	Moderate to Low acute nursing care	0
1376	Dark Room	59	<65	Female	No	No	Yes	No	0	No	Yes	0	0	0	Moderate	Moderate noise level	21	0	0	221	1	No	Moderate dose	High acute nursing care	29	0	Yes	21	21	25	0	Alive	Moderate to Low	Moderate to Low noise level	Moderate to Low dose	High acute nursing care	0
1377	Dark Room	68	>65	Male	No	No	Yes	No	0	No	Yes	0	0	0	Moderate	Moderate noise level	17	0	0	235	1	Yes	High dose	Moderate acute nursing care	26	0	Yes	21	21	10	1	Alive	Moderate to Low	Moderate to Low noise level	High dose	Moderate to Low acute nursing care	0
1378	Dark Room	59	<65	Female	No	No	Yes	No	0	No	Yes	0	0	0	Moderate	Low noise level	13	1	0	221	1	No	Moderate dose	High acute nursing care	29	0	Yes	21	21	10	1	Alive	Moderate to Low	Moderate to Low noise level	Moderate to Low dose	High acute nursing care	0
1379	Dark Room	58	<65	Male	No	No	Yes	No	0	No	No	0	0	0	Moderate	Moderate noise level	22	0	0	263	0	Yes	High dose	Moderate acute nursing care	26	0	Yes	21	21	7	1	Alive	Moderate to Low	Moderate to Low noise level	High dose	Moderate to Low acute nursing care	0
1380	Dark Room	58	<65	Female	No	No	Yes	No	0	No	Yes	0	0	Yes	Moderate	Moderate noise level	21	0	Yes	403	0	Yes	Moderate dose	High acute nursing care	26	0	Yes	21	21	7	1	Alive	Moderate to Low	Moderate to Low noise level	Moderate to Low dose	High acute nursing care	0
1381	Dark Room	57	<65	Female	No	No	Yes	No	0	No	No	0	0	Yes	Moderate	Low noise level	14	1	Yes	277	0	Yes	Low dose	Low acute nursing care	30	0	Yes	21	21	9	1	Alive	Moderate to Low	Moderate to Low noise level	Moderate to Low dose	Moderate to Low acute nursing care	0
1382	Dark Room	56	<65	Male	No	No	No	No	0	No	No	0	0	0	Moderate	Low noise level	12	1	0	375	0	No	Moderate dose	Moderate acute nursing care	30	0	Yes	21	21	8	1	Alive	Moderate to Low	Moderate to Low noise level	Moderate to Low dose	Moderate to Low acute nursing care	0
1383	Dark Room	74	>65	Male	No	No	No	No	0	No	No	0	0	0	High	Moderate noise level	21	0	0	123	1	Yes	Low dose	Moderate acute nursing care	25	0	Yes	22	22	7	1	Death	High	Moderate to Low noise level	Moderate to Low dose	Moderate to Low acute nursing care	1
1384	Dark Room	60	<65	Female	Yes	No	No	Yes	Diabetes	No	No	Yes	0	Yes	Moderate	Moderate noise level	13	1	0	110	1	No	Moderate dose	Moderate acute nursing care	26	0	Yes	22	22	28	0	Death	Moderate to Low	Moderate to Low noise level	Moderate to Low dose	Moderate to Low acute nursing care	1
1385	Dark Room	59	<65	Male	No	No	Yes	No	0	No	Yes	0	0	Yes	Moderate	Moderate noise level	12	1	0	403	0	Yes	Moderate dose	Moderate acute nursing care	27	0	Yes	22	22	26	0	Death	Moderate to Low	Moderate to Low noise level	Moderate to Low dose	Moderate to Low acute nursing care	1
1386	Dark Room	71	>65	Female	Yes	No	Yes	No	0	No	Yes	Yes	0	Yes	Moderate	High noise level	16	0	Yes	278	0	No	Moderate dose	High acute nursing care	26	0	Yes	22	22	14	1	Alive	Moderate to Low	High noise level	Moderate to Low dose	High acute nursing care	0
1387	Dark Room	60	<65	Female	Yes	No	Yes	Yes	Diabetes	Yes	Yes	Yes	0	Yes	Moderate	High noise level	12	1	0	110	1	No	Moderate dose	Moderate acute nursing care	26	0	Yes	22	22	8	1	Alive	Moderate to Low	High noise level	Moderate to Low dose	Moderate to Low acute nursing care	0
1388	Dark Room	74	>65	Male	No	No	No	No	0	No	No	0	0	0	High	Moderate noise level	20	0	0	123	1	Yes	Low dose	Moderate acute nursing care	25	0	Yes	22	22	28	0	Alive	High	Moderate to Low noise level	Moderate to Low dose	Moderate to Low acute nursing care	0
1389	Dark Room	74	>65	Male	No	No	No	No	0	No	No	0	0	0	High	Moderate noise level	21	0	0	123	1	Yes	Low dose	Moderate acute nursing care	25	0	Yes	22	22	28	0	Alive	High	Moderate to Low noise level	Moderate to Low dose	Moderate to Low acute nursing care	0
1390	Dark Room	71	>65	Female	Yes	No	Yes	No	0	No	Yes	Yes	Yes	Yes	Moderate	Moderate noise level	20	0	Yes	278	0	Yes	Moderate dose	High acute nursing care	26	0	Yes	22	22	20	0	Alive	Moderate to Low	Moderate to Low noise level	Moderate to Low dose	High acute nursing care	0
1391	Dark Room	58	<65	Female	No	No	No	No	0	No	Yes	0	0	0	Moderate	Moderate noise level	21	0	Yes	361	0	No	Moderate dose	High acute nursing care	27	0	Yes	22	22	18	0	Alive	Moderate to Low	Moderate to Low noise level	Moderate to Low dose	High acute nursing care	0
1392	Dark Room	60	<65	Female	No	No	No	Yes	Diabetes	No	No	0	0	0	Moderate	Moderate noise level	12	1	Yes	109	1	No	Moderate dose	Moderate acute nursing care	26	0	Yes	22	22	42	0	Alive	Moderate to Low	Moderate to Low noise level	Moderate to Low dose	Moderate to Low acute nursing care	0
1393	Dark Room	58	<65	Female	No	No	No	No	0	No	Yes	0	0	Yes	Moderate	Low noise level	12	1	0	361	0	No	Moderate dose	Moderate acute nursing care	27	0	Yes	22	22	69	0	Alive	Moderate to Low	Moderate to Low noise level	Moderate to Low dose	Moderate to Low acute nursing care	0
1394	Light Room	57	<65	Female	No	No	Yes	No	0	No	Yes	0	0	0	Moderate	Low noise level	18	0	0	151	1	No	Low dose	Low acute nursing care	25	0	Yes	22	22	26	0	Death	Moderate to Low	Moderate to Low noise level	Moderate to Low dose	Moderate to Low acute nursing care	1
1395	Light Room	87	>65	Female	No	No	No	No	0	No	No	0	0	0	Moderate	Moderate noise level	15	1	Yes	95	1	No	Low dose	Low acute nursing care	30	0	Yes	22	22	34	0	Death	Moderate to Low	Moderate to Low noise level	Moderate to Low dose	Moderate to Low acute nursing care	1
1396	Light Room	88	>65	Male	No	No	Yes	No	0	No	No	0	0	0	Moderate	Low noise level	16	0	Yes	221	1	No	Moderate dose	Moderate acute nursing care	24	0	Yes	22	22	11	1	Alive	Moderate to Low	Moderate to Low noise level	Moderate to Low dose	Moderate to Low acute nursing care	0
1397	Light Room	54	<65	Female	No	No	No	No	0	No	No	0	0	0	Moderate	Moderate noise level	16	0	0	263	0	No	Low dose	Moderate acute nursing care	26	0	Yes	22	22	18	0	Alive	Moderate to Low	Moderate to Low noise level	Moderate to Low dose	Moderate to Low acute nursing care	0
1398	Dark Room	58	<65	Male	Yes	No	Yes	Yes	Chronic kidney disease	No	No	Yes	Yes	Yes	Moderate	High noise level	14	1	0	138	1	Yes	Moderate dose	High acute nursing care	27	0	Yes	23	23	12	1	Death	Moderate to Low	High noise level	Moderate to Low dose	High acute nursing care	1
1399	Dark Room	57	<65	Male	No	No	Yes	Yes	Chronic kidney disease	Yes	Yes	0	0	0	Moderate	High noise level	12	1	Yes	137	1	No	Low dose	Moderate acute nursing care	27	0	Yes	23	23	26	0	Alive	Moderate to Low	High noise level	Moderate to Low dose	Moderate to Low acute nursing care	0
1400	Dark Room	58	<65	Male	No	No	Yes	Yes	Chronic kidney disease	No	No	0	0	0	Moderate	High noise level	14	1	0	291	0	No	Moderate dose	Moderate acute nursing care	27	0	Yes	23	23	37	0	Alive	Moderate to Low	High noise level	Moderate to Low dose	Moderate to Low acute nursing care	0
1401	Dark Room	57	<65	Male	Yes	No	No	Yes	Chronic kidney disease	No	No	Yes	0	Yes	Moderate	Moderate noise level	13	1	Yes	138	1	Yes	Low dose	High acute nursing care	27	0	Yes	23	23	9	1	Alive	Moderate to Low	Moderate to Low noise level	Moderate to Low dose	High acute nursing care	0
1402	Dark Room	78	>65	Male	No	No	No	No	0	No	Yes	0	0	0	Moderate	Moderate noise level	21	0	Yes	361	0	Yes	High dose	Moderate acute nursing care	32	0	Yes	23	23	6	1	Alive	Moderate to Low	Moderate to Low noise level	High dose	Moderate to Low acute nursing care	0
1403	Light Room	86	>65	Male	Yes	No	Yes	No	0	No	Yes	Yes	0	Yes	Low	High noise level	16	0	Yes	376	0	No	High dose	Low acute nursing care	32	0	Yes	23	23	26	0	Death	Moderate to Low	High noise level	High dose	Moderate to Low acute nursing care	1
1404	Light Room	78	>65	Female	Yes	Yes	Yes	No	0	No	No	Yes	Yes	Yes	Moderate	Low noise level	15	1	0	348	0	Yes	High dose	Low acute nursing care	31	0	Yes	23	23	5	1	Death	Moderate to Low	Moderate to Low noise level	High dose	Moderate to Low acute nursing care	1
1405	Light Room	54	<65	Female	No	Yes	Yes	No	0	No	Yes	0	0	0	Moderate	Moderate noise level	14	1	0	235	1	Yes	Moderate dose	High acute nursing care	31	0	Yes	23	23	13	1	Death	Moderate to Low	Moderate to Low noise level	Moderate to Low dose	High acute nursing care	1
1406	Light Room	88	>65	Male	Yes	No	Yes	No	0	No	Yes	Yes	0	Yes	Moderate	High noise level	14	1	Yes	264	0	No	Moderate dose	Moderate acute nursing care	32	0	Yes	23	23	7	1	Alive	Moderate to Low	High noise level	Moderate to Low dose	Moderate to Low acute nursing care	0
1407	Light Room	86	>65	Male	Yes	No	Yes	No	0	No	Yes	Yes	0	Yes	Low	High noise level	16	0	Yes	376	0	No	Moderate dose	Low acute nursing care	32	0	Yes	23	23	18	0	Alive	Moderate to Low	High noise level	Moderate to Low dose	Moderate to Low acute nursing care	0
1408	Light Room	68	>65	Male	No	Yes	Yes	Yes	Chronic kidney disease	No	No	0	0	Yes	Moderate	High noise level	13	1	0	389	0	No	Low dose	Moderate acute nursing care	26	0	Yes	23	23	19	0	Alive	Moderate to Low	High noise level	Moderate to Low dose	Moderate to Low acute nursing care	0
1409	Light Room	88	>65	Male	No	No	Yes	No	0	No	Yes	0	0	0	Moderate	High noise level	15	1	Yes	263	0	No	Moderate dose	Moderate acute nursing care	32	0	Yes	23	23	10	1	Alive	Moderate to Low	High noise level	Moderate to Low dose	Moderate to Low acute nursing care	0
1410	Light Room	78	>65	Female	No	Yes	No	No	0	No	No	0	0	0	High	Moderate noise level	22	0	0	235	1	Yes	Low dose	Moderate acute nursing care	31	0	Yes	23	23	28	0	Alive	High	Moderate to Low noise level	Moderate to Low dose	Moderate to Low acute nursing care	0
1411	Light Room	54	<65	Female	No	Yes	Yes	No	0	No	Yes	0	0	0	Moderate	Moderate noise level	15	1	Yes	235	1	No	Moderate dose	High acute nursing care	31	0	Yes	23	23	9	1	Alive	Moderate to Low	Moderate to Low noise level	Moderate to Low dose	High acute nursing care	0
1412	Light Room	67	>65	Female	No	No	Yes	Yes	Chronic kidney disease	Yes	No	0	0	0	Moderate	Low noise level	14	1	0	95	1	No	High dose	Moderate acute nursing care	26	0	Yes	23	23	9	1	Alive	Moderate to Low	Moderate to Low noise level	High dose	Moderate to Low acute nursing care	0
1413	Light Room	86	>65	Male	No	No	Yes	No	0	No	Yes	0	0	0	Low	Low noise level	16	0	Yes	375	0	No	Moderate dose	Low acute nursing care	32	0	Yes	23	23	10	1	Alive	Moderate to Low	Moderate to Low noise level	Moderate to Low dose	Moderate to Low acute nursing care	0
1414	Light Room	67	>65	Female	No	No	No	Yes	Chronic kidney disease	No	Yes	0	0	0	Moderate	Moderate noise level	16	0	0	95	1	Yes	Moderate dose	Moderate acute nursing care	26	0	Yes	23	23	18	0	Alive	Moderate to Low	Moderate to Low noise level	Moderate to Low dose	Moderate to Low acute nursing care	0
1415	Dark Room	50	<65	Male	No	No	No	No	0	No	Yes	0	0	0	Moderate	Moderate noise level	16	0	0	221	1	No	Low dose	High acute nursing care	32	0	Yes	24	24	7	1	Death	Moderate to Low	Moderate to Low noise level	Moderate to Low dose	High acute nursing care	1
1416	Dark Room	73	>65	Female	Yes	No	No	No	0	No	No	Yes	0	Yes	Moderate	Moderate noise level	18	0	0	96	1	Yes	Moderate dose	Low acute nursing care	33	0	Yes	24	24	40	0	Alive	Moderate to Low	Moderate to Low noise level	Moderate to Low dose	Moderate to Low acute nursing care	0
1417	Dark Room	66	>65	Male	Yes	No	No	No	0	No	Yes	Yes	Yes	Yes	Moderate	Moderate noise level	15	1	0	320	0	Yes	Moderate dose	Low acute nursing care	28	0	Yes	24	24	9	1	Alive	Moderate to Low	Moderate to Low noise level	Moderate to Low dose	Moderate to Low acute nursing care	0
1418	Dark Room	57	<65	Female	No	No	No	No	0	No	Yes	0	0	0	Moderate	Moderate noise level	15	1	Yes	333	0	No	Moderate dose	High acute nursing care	9	1	Yes	24	24	26	0	Alive	Moderate to Low	Moderate to Low noise level	Moderate to Low dose	High acute nursing care	0
1419	Dark Room	84	>65	Female	No	No	No	No	0	No	Yes	0	0	0	Moderate	Moderate noise level	15	1	Yes	375	0	Yes	Moderate dose	Low acute nursing care	9	1	Yes	24	24	6	1	Alive	Moderate to Low	Moderate to Low noise level	Moderate to Low dose	Moderate to Low acute nursing care	0
1420	Dark Room	84	>65	Male	No	No	No	No	0	No	Yes	0	0	0	Moderate	Moderate noise level	19	0	Yes	123	1	No	Low dose	Low acute nursing care	9	1	Yes	24	24	19	0	Alive	Moderate to Low	Moderate to Low noise level	Moderate to Low dose	Moderate to Low acute nursing care	0
1421	Dark Room	67	>65	Male	No	No	No	No	0	No	Yes	0	0	0	Moderate	Low noise level	14	1	0	319	0	No	Moderate dose	Moderate acute nursing care	28	0	Yes	24	24	18	0	Alive	Moderate to Low	Moderate to Low noise level	Moderate to Low dose	Moderate to Low acute nursing care	0
1422	Light Room	55	<65	Female	No	Yes	No	Yes	CHF/cardiomyopathy disease	No	Yes	0	0	Yes	High	Moderate noise level	16	0	0	95	1	No	Low dose	Moderate acute nursing care	26	0	Yes	24	24	5	1	Alive	High	Moderate to Low noise level	Moderate to Low dose	Moderate to Low acute nursing care	0
1423	Dark Room	76	>65	Male	Yes	No	No	No	0	No	Yes	Yes	0	Yes	Moderate	Moderate noise level	17	0	0	152	1	Yes	Moderate dose	Moderate acute nursing care	33	0	Yes	25	25	49	0	Death	Moderate to Low	Moderate to Low noise level	Moderate to Low dose	Moderate to Low acute nursing care	1
1424	Dark Room	90	>65	Female	No	No	Yes	No	0	No	Yes	0	0	0	Moderate	Moderate noise level	14	1	0	403	0	No	High dose	Moderate acute nursing care	34	0	Yes	25	25	17	0	Death	Moderate to Low	Moderate to Low noise level	High dose	Moderate to Low acute nursing care	1
1425	Dark Room	76	>65	Male	No	No	No	No	0	No	Yes	0	0	0	Moderate	High noise level	16	0	Yes	151	1	No	Low dose	High acute nursing care	33	0	Yes	25	25	15	1	Alive	Moderate to Low	High noise level	Moderate to Low dose	High acute nursing care	0
1426	Dark Room	91	>65	Female	No	No	Yes	No	0	No	Yes	0	0	Yes	Moderate	Low noise level	15	1	0	403	0	Yes	Moderate dose	Moderate acute nursing care	34	0	Yes	25	25	22	0	Alive	Moderate to Low	Moderate to Low noise level	Moderate to Low dose	Moderate to Low acute nursing care	0
1427	Dark Room	56	<65	Male	No	No	No	No	0	No	Yes	0	0	0	Moderate	Moderate noise level	14	1	Yes	431	0	No	Moderate dose	Moderate acute nursing care	9	1	Yes	25	25	9	1	Alive	Moderate to Low	Moderate to Low noise level	Moderate to Low dose	Moderate to Low acute nursing care	0
1428	Dark Room	76	>65	Male	No	No	No	No	0	No	Yes	0	0	0	Moderate	Moderate noise level	14	1	0	151	1	No	Low dose	Moderate acute nursing care	33	0	Yes	25	25	12	1	Alive	Moderate to Low	Moderate to Low noise level	Moderate to Low dose	Moderate to Low acute nursing care	0
1429	Dark Room	81	>65	Female	No	No	No	No	0	No	No	0	0	0	Moderate	Moderate noise level	13	1	Yes	263	0	No	Low dose	Low acute nursing care	9	1	Yes	25	25	48	0	Alive	Moderate to Low	Moderate to Low noise level	Moderate to Low dose	Moderate to Low acute nursing care	0
1430	Light Room	56	<65	Female	No	No	Yes	No	0	No	Yes	0	0	0	Moderate	Low noise level	14	1	Yes	123	1	Yes	Moderate dose	Low acute nursing care	28	0	Yes	25	25	12	1	Death	Moderate to Low	Moderate to Low noise level	Moderate to Low dose	Moderate to Low acute nursing care	1
1431	Light Room	54	<65	Female	No	Yes	Yes	No	0	No	Yes	0	0	0	Low	High noise level	13	1	0	235	1	Yes	Moderate dose	Moderate acute nursing care	33	0	Yes	25	25	9	1	Alive	Moderate to Low	High noise level	Moderate to Low dose	Moderate to Low acute nursing care	0
1432	Light Room	54	<65	Female	No	Yes	Yes	No	0	No	Yes	0	0	0	Low	Moderate noise level	12	1	0	235	1	No	Moderate dose	High acute nursing care	33	0	Yes	25	25	16	0	Alive	Moderate to Low	Moderate to Low noise level	Moderate to Low dose	High acute nursing care	0
1433	Dark Room	59	<65	Female	No	No	Yes	No	0	No	No	0	0	0	Moderate	High noise level	21	0	Yes	347	0	No	High dose	Low acute nursing care	34	0	Yes	26	26	8	1	Death	Moderate to Low	High noise level	High dose	Moderate to Low acute nursing care	1
1434	Dark Room	64	<65	Female	Yes	Yes	Yes	Yes	Cardiovascular disease	No	Yes	Yes	0	Yes	Moderate	Low noise level	14	1	0	82	1	Yes	High dose	Moderate acute nursing care	29	0	Yes	26	26	28	0	Death	Moderate to Low	Moderate to Low noise level	High dose	Moderate to Low acute nursing care	1
1435	Dark Room	59	<65	Female	Yes	No	Yes	No	0	No	Yes	Yes	Yes	Yes	Moderate	Moderate noise level	14	1	0	348	0	Yes	High dose	Moderate acute nursing care	34	0	Yes	26	26	12	1	Death	Moderate to Low	Moderate to Low noise level	High dose	Moderate to Low acute nursing care	1
1436	Dark Room	59	<65	Female	No	No	Yes	No	0	No	No	0	0	0	Moderate	High noise level	15	1	Yes	347	0	Yes	Moderate dose	Moderate acute nursing care	34	0	Yes	26	26	30	0	Alive	Moderate to Low	High noise level	Moderate to Low dose	Moderate to Low acute nursing care	0
1437	Dark Room	59	<65	Female	No	No	Yes	No	0	No	No	0	0	0	Moderate	High noise level	14	1	0	347	0	Yes	Moderate dose	Moderate acute nursing care	34	0	Yes	26	26	24	0	Alive	Moderate to Low	High noise level	Moderate to Low dose	Moderate to Low acute nursing care	0
1438	Light Room	71	>65	Female	Yes	No	Yes	Yes	CHF/cardiomyopathy disease	Yes	No	Yes	0	Yes	Moderate	High noise level	16	0	Yes	222	1	No	Moderate dose	High acute nursing care	28	0	Yes	26	26	14	1	Alive	Moderate to Low	High noise level	Moderate to Low dose	High acute nursing care	0
1439	Light Room	63	<65	Female	No	Yes	Yes	Yes	Diabetes	No	Yes	0	0	0	Moderate	High noise level	21	0	0	137	1	No	Moderate dose	Moderate acute nursing care	28	0	Yes	26	26	38	0	Alive	Moderate to Low	High noise level	Moderate to Low dose	Moderate to Low acute nursing care	0
1440	Light Room	80	>65	Male	No	Yes	Yes	No	0	No	No	0	0	0	Moderate	High noise level	16	0	0	109	1	No	Moderate dose	Low acute nursing care	35	0	Yes	26	26	20	0	Alive	Moderate to Low	High noise level	Moderate to Low dose	Moderate to Low acute nursing care	0
1441	Light Room	64	<65	Female	No	Yes	Yes	Yes	Diabetes	Yes	Yes	0	0	Yes	Moderate	High noise level	16	0	Yes	137	1	No	High dose	High acute nursing care	28	0	Yes	26	26	12	1	Alive	Moderate to Low	High noise level	High dose	High acute nursing care	0
1442	Light Room	56	<65	Female	No	No	Yes	No	0	No	No	0	0	Yes	Moderate	Low noise level	14	1	0	347	0	Yes	Moderate dose	Moderate acute nursing care	29	0	Yes	26	26	8	1	Alive	Moderate to Low	Moderate to Low noise level	Moderate to Low dose	Moderate to Low acute nursing care	0
1443	Light Room	71	>65	Female	No	No	No	Yes	CHF/cardiomyopathy disease	No	Yes	0	0	Yes	Moderate	Low noise level	15	1	0	221	1	Yes	Moderate dose	Low acute nursing care	28	0	Yes	26	26	22	0	Alive	Moderate to Low	Moderate to Low noise level	Moderate to Low dose	Moderate to Low acute nursing care	0
1444	Dark Room	71	>65	Female	No	No	Yes	No	0	No	Yes	0	0	0	High	Moderate noise level	19	0	Yes	333	0	No	High dose	Moderate acute nursing care	31	0	Yes	27	27	19	0	Death	High	Moderate to Low noise level	High dose	Moderate to Low acute nursing care	1
1445	Dark Room	56	<65	Female	No	No	Yes	No	0	No	No	0	0	0	Moderate	Moderate noise level	16	0	0	109	1	No	Low dose	High acute nursing care	36	0	Yes	27	27	7	1	Alive	Moderate to Low	Moderate to Low noise level	Moderate to Low dose	High acute nursing care	0
1446	Light Room	62	<65	Female	No	No	No	No	0	No	Yes	0	0	Yes	Moderate	Low noise level	12	1	0	109	1	No	High dose	Moderate acute nursing care	30	0	Yes	27	27	10	1	Death	Moderate to Low	Moderate to Low noise level	High dose	Moderate to Low acute nursing care	1
1447	Light Room	53	<65	Female	No	Yes	Yes	No	0	No	Yes	0	0	0	Low	High noise level	15	1	0	431	0	No	Moderate dose	Low acute nursing care	35	0	Yes	27	27	11	1	Alive	Moderate to Low	High noise level	Moderate to Low dose	Moderate to Low acute nursing care	0
1448	Light Room	53	<65	Female	No	Yes	Yes	No	0	No	Yes	0	0	0	Low	Low noise level	16	0	Yes	431	0	No	High dose	Low acute nursing care	35	0	Yes	27	27	11	1	Alive	Moderate to Low	Moderate to Low noise level	High dose	Moderate to Low acute nursing care	0
1449	Light Room	62	<65	Female	No	No	No	No	0	No	Yes	0	0	0	Moderate	Moderate noise level	15	1	Yes	109	1	No	Moderate dose	Moderate acute nursing care	30	0	Yes	27	27	84	0	Alive	Moderate to Low	Moderate to Low noise level	Moderate to Low dose	Moderate to Low acute nursing care	0
1450	Light Room	52	<65	Male	No	No	No	No	0	No	Yes	0	0	0	Moderate	Moderate noise level	22	0	0	333	0	No	Low dose	Moderate acute nursing care	31	0	Yes	27	27	36	0	Alive	Moderate to Low	Moderate to Low noise level	Moderate to Low dose	Moderate to Low acute nursing care	0
1451	Light Room	62	<65	Female	No	No	No	No	0	No	No	0	0	0	Moderate	Moderate noise level	13	1	0	109	1	Yes	High dose	Low acute nursing care	30	0	Yes	27	27	9	1	Alive	Moderate to Low	Moderate to Low noise level	High dose	Moderate to Low acute nursing care	0
1452	Dark Room	59	<65	Female	Yes	No	Yes	No	0	No	No	Yes	Yes	Yes	Moderate	Moderate noise level	21	0	0	250	1	Yes	High dose	Moderate acute nursing care	34	0	Yes	29	29	12	1	Death	Moderate to Low	Moderate to Low noise level	High dose	Moderate to Low acute nursing care	1
1453	Dark Room	67	>65	Male	No	No	No	No	0	No	Yes	0	0	Yes	Moderate	Moderate noise level	15	1	0	123	1	No	Moderate dose	Moderate acute nursing care	33	0	Yes	29	29	22	0	Death	Moderate to Low	Moderate to Low noise level	Moderate to Low dose	Moderate to Low acute nursing care	1
1454	Dark Room	59	<65	Female	No	No	Yes	No	0	No	Yes	0	0	0	Moderate	Moderate noise level	22	0	0	249	1	Yes	Moderate dose	Moderate acute nursing care	34	0	Yes	29	29	17	0	Alive	Moderate to Low	Moderate to Low noise level	Moderate to Low dose	Moderate to Low acute nursing care	0
1455	Dark Room	60	<65	Female	No	No	Yes	No	0	No	Yes	0	0	0	Low	Low noise level	15	1	Yes	263	0	Yes	Moderate dose	Moderate acute nursing care	39	0	Yes	30	30	12	1	Death	Moderate to Low	Moderate to Low noise level	Moderate to Low dose	Moderate to Low acute nursing care	1
1456	Dark Room	60	<65	Female	No	No	Yes	No	0	No	Yes	0	0	0	Moderate	High noise level	16	0	0	263	0	No	Moderate dose	Moderate acute nursing care	39	0	Yes	30	30	11	1	Alive	Moderate to Low	High noise level	Moderate to Low dose	Moderate to Low acute nursing care	0
1457	Dark Room	84	>65	Male	Yes	No	No	No	0	No	Yes	Yes	0	Yes	Moderate	Moderate noise level	16	0	0	124	1	No	Low dose	Low acute nursing care	39	0	Yes	30	30	13	1	Alive	Moderate to Low	Moderate to Low noise level	Moderate to Low dose	Moderate to Low acute nursing care	0
1458	Dark Room	84	>65	Male	No	No	No	No	0	No	No	0	0	0	Moderate	Moderate noise level	17	0	0	123	1	No	Low dose	Low acute nursing care	39	0	Yes	30	30	19	0	Alive	Moderate to Low	Moderate to Low noise level	Moderate to Low dose	Moderate to Low acute nursing care	0
1459	Light Room	75	>65	Female	No	Yes	Yes	Yes	Diabetes	Yes	Yes	0	0	0	Moderate	Low noise level	16	0	0	95	1	No	Low dose	Moderate acute nursing care	32	0	Yes	30	30	42	0	Death	Moderate to Low	Moderate to Low noise level	Moderate to Low dose	Moderate to Low acute nursing care	1
1460	Light Room	91	>65	Female	No	Yes	Yes	Yes	Diabetes	No	Yes	0	0	0	Moderate	Low noise level	17	0	0	95	1	No	Moderate dose	Low acute nursing care	32	0	Yes	30	30	46	0	Death	Moderate to Low	Moderate to Low noise level	Moderate to Low dose	Moderate to Low acute nursing care	1
1461	Light Room	75	>65	Female	No	No	Yes	Yes	Diabetes	Yes	Yes	0	0	Yes	Moderate	High noise level	20	0	0	95	1	Yes	Moderate dose	High acute nursing care	32	0	Yes	30	30	10	1	Alive	Moderate to Low	High noise level	Moderate to Low dose	High acute nursing care	0
1462	Light Room	91	>65	Female	No	Yes	Yes	Yes	Diabetes	No	Yes	0	0	Yes	Moderate	Low noise level	16	0	0	95	1	Yes	Moderate dose	Low acute nursing care	32	0	Yes	30	30	32	0	Alive	Moderate to Low	Moderate to Low noise level	Moderate to Low dose	Moderate to Low acute nursing care	0
1463	Light Room	91	>65	Female	No	Yes	No	Yes	Diabetes	No	Yes	0	0	0	Moderate	Moderate noise level	15	1	0	95	1	Yes	High dose	High acute nursing care	32	0	Yes	30	30	12	1	Alive	Moderate to Low	Moderate to Low noise level	High dose	High acute nursing care	0
1464	Dark Room	65	<65	Male	Yes	No	Yes	No	0	No	No	Yes	0	Yes	Moderate	High noise level	14	1	Yes	96	1	No	Low dose	High acute nursing care	35	0	Yes	31	31	15	1	Death	Moderate to Low	High noise level	Moderate to Low dose	High acute nursing care	1
1465	Dark Room	65	<65	Male	No	No	Yes	No	0	No	No	0	0	0	Moderate	Moderate noise level	14	1	Yes	95	1	No	Moderate dose	High acute nursing care	35	0	Yes	31	31	5	1	Alive	Moderate to Low	Moderate to Low noise level	Moderate to Low dose	High acute nursing care	0
1466	Light Room	85	>65	Male	No	No	Yes	No	0	No	Yes	0	0	0	Moderate	Moderate noise level	14	1	Yes	235	1	No	Moderate dose	High acute nursing care	9	1	Yes	31	31	9	1	Death	Moderate to Low	Moderate to Low noise level	Moderate to Low dose	High acute nursing care	1
1467	Light Room	56	<65	Female	No	No	No	No	0	No	Yes	0	0	0	Moderate	Low noise level	14	1	0	319	0	Yes	Low dose	Low acute nursing care	34	0	Yes	31	31	19	0	Alive	Moderate to Low	Moderate to Low noise level	Moderate to Low dose	Moderate to Low acute nursing care	0
1468	Light Room	52	<65	Male	No	No	Yes	No	0	No	No	0	0	Yes	Moderate	Moderate noise level	16	0	0	109	1	No	Low dose	High acute nursing care	36	0	Yes	32	32	21	0	Death	Moderate to Low	Moderate to Low noise level	Moderate to Low dose	High acute nursing care	1
1469	Dark Room	58	<65	Female	No	No	Yes	No	0	No	No	0	0	Yes	Moderate	High noise level	21	0	Yes	445	0	No	High dose	Moderate acute nursing care	38	0	Yes	33	33	26	0	Death	Moderate to Low	High noise level	High dose	Moderate to Low acute nursing care	1
1470	Dark Room	58	<65	Female	No	No	Yes	No	0	No	No	0	0	0	Moderate	High noise level	21	0	Yes	445	0	No	Low dose	Moderate acute nursing care	38	0	Yes	33	33	38	0	Alive	Moderate to Low	High noise level	Moderate to Low dose	Moderate to Low acute nursing care	0
1471	Light Room	78	>65	Female	No	No	Yes	Yes	Diabetes	No	No	0	0	0	Moderate	High noise level	22	0	0	109	1	Yes	Moderate dose	Low acute nursing care	36	0	Yes	34	34	18	0	Death	Moderate to Low	High noise level	Moderate to Low dose	Moderate to Low acute nursing care	1
1472	Light Room	59	<65	Male	No	No	Yes	No	0	No	No	0	0	Yes	Moderate	High noise level	16	0	0	375	0	No	Moderate dose	Low acute nursing care	37	0	Yes	34	34	13	1	Alive	Moderate to Low	High noise level	Moderate to Low dose	Moderate to Low acute nursing care	0
1473	Light Room	78	>65	Female	Yes	No	Yes	Yes	Diabetes	Yes	Yes	Yes	Yes	Yes	Moderate	Low noise level	22	0	0	110	1	Yes	Moderate dose	Moderate acute nursing care	36	0	Yes	34	34	27	0	Alive	Moderate to Low	Moderate to Low noise level	Moderate to Low dose	Moderate to Low acute nursing care	0
1474	Light Room	59	<65	Male	No	No	No	No	0	No	No	0	0	0	Moderate	Moderate noise level	15	1	0	263	0	Yes	Moderate dose	High acute nursing care	37	0	Yes	34	34	11	1	Alive	Moderate to Low	Moderate to Low noise level	Moderate to Low dose	High acute nursing care	0
1475	Light Room	75	>65	Female	No	No	No	Yes	Diabetes	Yes	No	0	0	0	Moderate	Moderate noise level	15	1	0	109	1	No	Moderate dose	Moderate acute nursing care	36	0	Yes	34	34	32	0	Alive	Moderate to Low	Moderate to Low noise level	Moderate to Low dose	Moderate to Low acute nursing care	0
1476	Dark Room	73	>65	Male	No	No	No	No	0	No	Yes	0	0	0	Moderate	Moderate noise level	14	1	Yes	445	0	No	Low dose	Low acute nursing care	9	1	Yes	35	35	23	0	Alive	Moderate to Low	Moderate to Low noise level	Moderate to Low dose	Moderate to Low acute nursing care	0
1477	Dark Room	58	<65	Male	No	No	Yes	No	0	No	Yes	0	0	0	Low	Moderate noise level	14	1	Yes	249	1	Yes	Moderate dose	High acute nursing care	41	0	Yes	36	36	5	1	Death	Moderate to Low	Moderate to Low noise level	Moderate to Low dose	High acute nursing care	1
1478	Dark Room	56	<65	Female	No	No	No	No	0	No	Yes	0	0	0	Moderate	Moderate noise level	17	0	Yes	389	0	No	Low dose	Moderate acute nursing care	9	1	Yes	36	36	13	1	Alive	Moderate to Low	Moderate to Low noise level	Moderate to Low dose	Moderate to Low acute nursing care	0
1479	Light Room	75	>65	Female	No	No	Yes	No	0	No	Yes	0	0	Yes	Moderate	High noise level	15	1	0	235	1	Yes	Moderate dose	Moderate acute nursing care	45	0	Yes	37	37	8	1	Death	Moderate to Low	High noise level	Moderate to Low dose	Moderate to Low acute nursing care	1
1480	Light Room	84	>65	Male	No	No	No	No	0	No	Yes	0	0	0	High	High noise level	12	1	0	375	0	Yes	High dose	High acute nursing care	48	0	Yes	39	39	8	1	Alive	High	High noise level	High dose	High acute nursing care	0
1481	Light Room	84	>65	Male	Yes	No	No	No	0	No	Yes	Yes	Yes	Yes	Moderate	Moderate noise level	13	1	0	376	0	No	Moderate dose	Moderate acute nursing care	48	0	Yes	39	39	17	0	Alive	Moderate to Low	Moderate to Low noise level	Moderate to Low dose	Moderate to Low acute nursing care	0
1482	Dark Room	83	>65	Female	No	No	Yes	No	0	No	No	0	0	0	High	Low noise level	16	0	Yes	81	1	No	Moderate dose	Moderate acute nursing care	9	1	Yes	40	40	8	1	Alive	High	Moderate to Low noise level	Moderate to Low dose	Moderate to Low acute nursing care	0
1483	Dark Room	85	>65	Female	No	No	Yes	No	0	No	No	0	0	Yes	Moderate	High noise level	21	0	Yes	67	1	Yes	Moderate dose	Moderate acute nursing care	9	1	Yes	41	41	8	1	Alive	Moderate to Low	High noise level	Moderate to Low dose	Moderate to Low acute nursing care	0
1484	Dark Room	60	<65	Female	Yes	No	No	No	0	No	Yes	Yes	0	Yes	Moderate	Moderate noise level	13	1	Yes	362	0	No	Moderate dose	Low acute nursing care	9	1	Yes	41	41	19	0	Alive	Moderate to Low	Moderate to Low noise level	Moderate to Low dose	Moderate to Low acute nursing care	0
1485	Dark Room	56	<65	Male	No	No	Yes	No	0	No	Yes	0	0	Yes	Low	Low noise level	22	0	Yes	137	1	Yes	Moderate dose	Moderate acute nursing care	9	1	Yes	41	41	44	0	Alive	Moderate to Low	Moderate to Low noise level	Moderate to Low dose	Moderate to Low acute nursing care	0
1486	Light Room	52	<65	Female	No	Yes	No	No	0	No	No	0	0	0	Moderate	Low noise level	14	1	0	249	1	No	High dose	Moderate acute nursing care	9	1	Yes	41	41	29	0	Death	Moderate to Low	Moderate to Low noise level	High dose	Moderate to Low acute nursing care	1
1487	Dark Room	73	>65	Male	No	No	Yes	No	0	No	Yes	0	0	0	Moderate	High noise level	14	1	Yes	445	0	No	Moderate dose	Moderate acute nursing care	9	1	Yes	42	42	8	1	Alive	Moderate to Low	High noise level	Moderate to Low dose	Moderate to Low acute nursing care	0
1488	Dark Room	57	<65	Female	No	No	Yes	No	0	No	No	0	0	0	Moderate	High noise level	12	1	Yes	137	1	Yes	Moderate dose	Low acute nursing care	9	1	Yes	42	42	6	1	Alive	Moderate to Low	High noise level	Moderate to Low dose	Moderate to Low acute nursing care	0
1489	Dark Room	75	>65	Male	No	No	No	No	0	No	Yes	0	0	0	High	Low noise level	16	0	Yes	123	1	Yes	Moderate dose	Moderate acute nursing care	9	1	Yes	42	42	15	1	Alive	High	Moderate to Low noise level	Moderate to Low dose	Moderate to Low acute nursing care	0
1490	Light Room	57	<65	Female	No	Yes	Yes	Yes	Gastrointestinal cancer	Yes	No	0	0	0	Moderate	High noise level	15	1	0	375	0	No	Moderate dose	Low acute nursing care	48	0	Yes	42	42	10	1	Alive	Moderate to Low	High noise level	Moderate to Low dose	Moderate to Low acute nursing care	0
1491	Light Room	57	<65	Female	Yes	Yes	Yes	Yes	Gastrointestinal cancer	Yes	No	Yes	0	Yes	Low	Low noise level	16	0	0	376	0	Yes	Low dose	Moderate acute nursing care	48	0	Yes	42	42	7	1	Alive	Moderate to Low	Moderate to Low noise level	Moderate to Low dose	Moderate to Low acute nursing care	0
1492	Light Room	57	<65	Female	No	Yes	No	Yes	Gastrointestinal cancer	Yes	No	0	0	0	Moderate	Low noise level	15	1	Yes	375	0	No	High dose	Moderate acute nursing care	48	0	Yes	42	42	10	1	Alive	Moderate to Low	Moderate to Low noise level	High dose	Moderate to Low acute nursing care	0
1493	Light Room	57	<65	Female	No	No	Yes	Yes	Gastrointestinal cancer	No	Yes	0	0	0	Moderate	Low noise level	14	1	0	375	0	No	Moderate dose	Low acute nursing care	48	0	Yes	42	42	22	0	Alive	Moderate to Low	Moderate to Low noise level	Moderate to Low dose	Moderate to Low acute nursing care	0
1494	Dark Room	83	>65	Female	No	No	Yes	No	0	No	No	0	0	0	Moderate	High noise level	16	0	Yes	81	1	No	Low dose	Moderate acute nursing care	9	1	Yes	45	45	26	0	Death	Moderate to Low	High noise level	Moderate to Low dose	Moderate to Low acute nursing care	1
1495	Dark Room	82	>65	Male	Yes	No	Yes	No	0	No	Yes	Yes	0	Yes	Moderate	High noise level	14	1	0	334	0	No	Moderate dose	Moderate acute nursing care	54	0	Yes	45	45	13	1	Alive	Moderate to Low	High noise level	Moderate to Low dose	Moderate to Low acute nursing care	0
1496	Dark Room	81	>65	Male	No	No	Yes	No	0	No	No	0	0	0	Moderate	Moderate noise level	13	1	0	221	1	Yes	Moderate dose	Moderate acute nursing care	54	0	Yes	45	45	17	0	Alive	Moderate to Low	Moderate to Low noise level	Moderate to Low dose	Moderate to Low acute nursing care	0
1497	Light Room	80	>65	Male	No	Yes	Yes	No	0	No	No	0	0	0	Moderate	High noise level	18	0	0	487	0	Yes	High dose	Low acute nursing care	54	0	Yes	45	45	6	1	Death	Moderate to Low	High noise level	High dose	Moderate to Low acute nursing care	1
1498	Light Room	86	>65	Male	Yes	No	No	No	0	No	Yes	Yes	Yes	Yes	Moderate	Moderate noise level	14	1	Yes	236	1	Yes	Moderate dose	Low acute nursing care	9	1	Yes	45	45	19	0	Death	Moderate to Low	Moderate to Low noise level	Moderate to Low dose	Moderate to Low acute nursing care	1
1499	Light Room	89	>65	Male	Yes	Yes	Yes	No	0	No	No	Yes	0	Yes	Moderate	Low noise level	19	0	Yes	488	0	Yes	High dose	Moderate acute nursing care	54	0	Yes	45	45	11	1	Alive	Moderate to Low	Moderate to Low noise level	High dose	Moderate to Low acute nursing care	0
1500	Light Room	89	>65	Male	No	Yes	No	No	0	No	No	0	0	0	Moderate	Low noise level	20	0	Yes	487	0	No	Moderate dose	High acute nursing care	54	0	Yes	45	45	15	1	Alive	Moderate to Low	Moderate to Low noise level	Moderate to Low dose	High acute nursing care	0
1501	Dark Room	86	>65	Female	No	No	No	No	0	No	Yes	0	0	0	Moderate	Moderate noise level	15	1	Yes	361	0	Yes	Moderate dose	Moderate acute nursing care	9	1	Yes	46	46	12	1	Alive	Moderate to Low	Moderate to Low noise level	Moderate to Low dose	Moderate to Low acute nursing care	0
1502	Dark Room	56	<65	Male	No	No	No	No	0	No	Yes	0	0	Yes	Moderate	Low noise level	14	1	Yes	431	0	Yes	High dose	Low acute nursing care	9	1	Yes	47	47	16	0	Alive	Moderate to Low	Moderate to Low noise level	High dose	Moderate to Low acute nursing care	0
1503	Light Room	75	>65	Female	No	No	Yes	No	0	No	Yes	0	0	0	Moderate	High noise level	14	1	0	333	0	Yes	High dose	Low acute nursing care	53	0	Yes	47	47	50	0	Alive	Moderate to Low	High noise level	High dose	Moderate to Low acute nursing care	0
1504	Light Room	89	>65	Female	No	No	Yes	No	0	No	No	0	0	0	Moderate	High noise level	14	1	Yes	333	0	No	High dose	Low acute nursing care	9	1	Yes	47	47	7	1	Alive	Moderate to Low	High noise level	High dose	Moderate to Low acute nursing care	0
1505	Light Room	59	<65	Male	Yes	No	No	No	0	No	Yes	Yes	Yes	Yes	Moderate	Low noise level	16	0	Yes	474	0	Yes	Moderate dose	Low acute nursing care	50	0	Yes	47	47	16	0	Alive	Moderate to Low	Moderate to Low noise level	Moderate to Low dose	Moderate to Low acute nursing care	0
1506	Light Room	78	>65	Female	No	No	Yes	No	0	No	Yes	0	0	0	Moderate	High noise level	17	0	0	501	0	No	Moderate dose	Low acute nursing care	57	0	Yes	48	48	15	1	Alive	Moderate to Low	High noise level	Moderate to Low dose	Moderate to Low acute nursing care	0
1507	Light Room	75	>65	Female	No	Yes	No	No	0	No	Yes	0	0	0	Moderate	Moderate noise level	16	0	Yes	333	0	Yes	High dose	Low acute nursing care	9	1	Yes	52	52	16	0	Death	Moderate to Low	Moderate to Low noise level	High dose	Moderate to Low acute nursing care	1
1508	Dark Room	60	<65	Female	No	No	No	Yes	Diabetes	No	Yes	0	0	0	Moderate	Low noise level	14	1	0	235	1	No	Moderate dose	Moderate acute nursing care	57	0	Yes	53	53	15	1	Death	Moderate to Low	Moderate to Low noise level	Moderate to Low dose	Moderate to Low acute nursing care	1
1509	Dark Room	63	<65	Female	No	No	Yes	No	0	No	Yes	0	0	Yes	Moderate	High noise level	14	1	Yes	417	0	Yes	Moderate dose	Low acute nursing care	9	1	Yes	54	54	21	0	Alive	Moderate to Low	High noise level	Moderate to Low dose	Moderate to Low acute nursing care	0
1510	Dark Room	85	>65	Female	No	No	Yes	No	0	No	No	0	0	0	Moderate	Low noise level	21	0	Yes	123	1	No	Low dose	Low acute nursing care	9	1	Yes	54	54	11	1	Alive	Moderate to Low	Moderate to Low noise level	Moderate to Low dose	Moderate to Low acute nursing care	0
1511	Dark Room	63	<65	Male	No	No	No	No	0	No	No	0	0	0	Moderate	Moderate noise level	19	0	Yes	417	0	No	Moderate dose	Low acute nursing care	9	1	Yes	54	54	12	1	Alive	Moderate to Low	Moderate to Low noise level	Moderate to Low dose	Moderate to Low acute nursing care	0
1512	Light Room	84	>65	Female	No	No	No	No	0	No	Yes	0	0	0	Moderate	Low noise level	15	1	Yes	375	0	No	High dose	Moderate acute nursing care	9	1	Yes	54	54	8	1	Death	Moderate to Low	Moderate to Low noise level	High dose	Moderate to Low acute nursing care	1
1513	Light Room	89	>65	Female	No	No	No	No	0	No	Yes	0	0	0	Low	Moderate noise level	15	1	Yes	333	0	Yes	Moderate dose	Moderate acute nursing care	9	1	Yes	54	54	11	1	Alive	Moderate to Low	Moderate to Low noise level	Moderate to Low dose	Moderate to Low acute nursing care	0
1514	Dark Room	63	<65	Male	No	No	No	No	0	No	No	0	0	0	Moderate	Moderate noise level	20	0	Yes	417	0	No	Moderate dose	Low acute nursing care	9	1	Yes	55	55	18	0	Alive	Moderate to Low	Moderate to Low noise level	Moderate to Low dose	Moderate to Low acute nursing care	0
1515	Dark Room	57	<65	Female	No	No	Yes	No	0	No	No	0	0	Yes	Moderate	Low noise level	14	1	0	137	1	No	Moderate dose	Moderate acute nursing care	9	1	Yes	56	56	18	0	Alive	Moderate to Low	Moderate to Low noise level	Moderate to Low dose	Moderate to Low acute nursing care	0
1516	Dark Room	73	>65	Male	No	No	No	No	0	No	Yes	0	0	0	Moderate	Moderate noise level	13	1	Yes	445	0	No	Low dose	Moderate acute nursing care	9	1	Yes	56	56	39	0	Alive	Moderate to Low	Moderate to Low noise level	Moderate to Low dose	Moderate to Low acute nursing care	0
1517	Light Room	52	<65	Female	No	Yes	Yes	No	0	No	No	0	0	0	Moderate	High noise level	14	1	0	249	1	Yes	High dose	Moderate acute nursing care	9	1	Yes	56	56	5	1	Alive	Moderate to Low	High noise level	High dose	Moderate to Low acute nursing care	0
1518	Dark Room	56	<65	Female	No	No	Yes	No	0	No	No	0	0	Yes	Moderate	High noise level	14	1	Yes	361	0	No	Moderate dose	High acute nursing care	66	0	Yes	57	57	10	1	Alive	Moderate to Low	High noise level	Moderate to Low dose	High acute nursing care	0
1519	Light Room	76	>65	Male	No	No	No	No	0	No	Yes	0	0	0	Moderate	Low noise level	16	0	Yes	263	0	No	Moderate dose	Moderate acute nursing care	69	0	Yes	61	61	69	0	Alive	Moderate to Low	Moderate to Low noise level	Moderate to Low dose	Moderate to Low acute nursing care	0
1520	Light Room	83	>65	Female	No	No	No	No	0	No	Yes	0	0	0	Moderate	Moderate noise level	21	0	Yes	123	1	No	Moderate dose	Low acute nursing care	9	1	Yes	65	65	12	1	Alive	Moderate to Low	Moderate to Low noise level	Moderate to Low dose	Moderate to Low acute nursing care	0
1521	Dark Room	61	<65	Female	Yes	Yes	No	Yes	Diabetes	No	No	Yes	Yes	Yes	Moderate	Moderate noise level	19	0	0	264	0	Yes	High dose	Low acute nursing care	70	0	Yes	66	66	15	1	Death	Moderate to Low	Moderate to Low noise level	High dose	Moderate to Low acute nursing care	1
1522	Dark Room	61	<65	Female	No	Yes	No	Yes	Diabetes	Yes	No	0	0	0	Moderate	Low noise level	18	0	Yes	263	0	Yes	Moderate dose	Moderate acute nursing care	70	0	Yes	66	66	46	0	Alive	Moderate to Low	Moderate to Low noise level	Moderate to Low dose	Moderate to Low acute nursing care	0
1523	Light Room	78	>65	Male	Yes	No	Yes	No	0	No	Yes	Yes	Yes	Yes	Moderate	High noise level	14	1	0	404	0	No	Moderate dose	Low acute nursing care	78	0	Yes	70	70	17	0	Death	Moderate to Low	High noise level	Moderate to Low dose	Moderate to Low acute nursing care	1
1524	Light Room	78	>65	Male	No	No	Yes	No	0	No	Yes	0	0	0	Moderate	High noise level	15	1	0	403	0	Yes	High dose	Moderate acute nursing care	78	0	Yes	70	70	24	0	Death	Moderate to Low	High noise level	High dose	Moderate to Low acute nursing care	1
1525	Light Room	78	>65	Male	Yes	No	Yes	No	0	No	Yes	Yes	0	Yes	Moderate	High noise level	15	1	0	404	0	No	Moderate dose	Low acute nursing care	78	0	Yes	70	70	19	0	Alive	Moderate to Low	High noise level	Moderate to Low dose	Moderate to Low acute nursing care	0
1526	Dark Room	85	>65	Female	No	No	Yes	No	0	No	Yes	0	0	Yes	Moderate	Moderate noise level	21	0	Yes	67	1	Yes	Moderate dose	Moderate acute nursing care	9	1	Yes	74	74	4	1	Alive	Moderate to Low	Moderate to Low noise level	Moderate to Low dose	Moderate to Low acute nursing care	0
[truncated: 2,674 more rows]
